# Supplementary material for: (E)-N′-(3-Fluoro­benzyl­idene)-4-methyl­benzohydrazide
Source: Acta Crystallogr Sect E Struct Rep Online. 2012 May 5;68(Pt 6):o1643. doi: 10.1107/S1600536812019484 (PMC3379245; doi:10.1107/S1600536812019484)
Supplement: Supplementary file 2 [file e-68-o1643-Isup2.hkl]

# 
# h,k,l, Fc-squared, Fo-squared, sigma(Fo-squared) and status flag 
# 
data_I
_shelx_title ' A in Pbca' 
_shelx_refln_list_code          4 
_shelx_F_calc_maximum      134.82 
_exptl_crystal_F_000      1072.00 
_reflns_d_resolution_high  0.8256 
 
loop_ 
 _symmetry_equiv_pos_as_xyz 
 'x, y, z' 
 '-x+1/2, -y, z+1/2' 
 '-x, y+1/2, -z+1/2' 
 'x+1/2, -y+1/2, -z' 
 '-x, -y, -z' 
 'x-1/2, y, -z-1/2' 
 'x, -y-1/2, z-1/2' 
 '-x-1/2, y-1/2, z' 
 
_cell_length_a    13.2629 
_cell_length_b     7.9118 
_cell_length_c    24.9235 
_cell_angle_alpha  90.000 
_cell_angle_beta   90.000 
_cell_angle_gamma  90.000 
 
_shelx_F_squared_multiplier     1.000 
 
loop_ 
 _refln_index_h 
 _refln_index_k 
 _refln_index_l 
 _refln_F_squared_calc 
 _refln_F_squared_meas 
 _refln_F_squared_sigma 
 _refln_observed_status 
   4   0   0     2835.81     2402.33     39.25 o 
   6   0   0      255.84      313.73      4.15 o 
   8   0   0        1.44        8.59      1.49 o 
  10   0   0     1159.47     1230.34     15.62 o 
  12   0   0       10.65        8.53      1.80 o 
  14   0   0        4.94       16.29      3.95 o 
  16   0   0        0.09        3.49      6.32 o 
   2   1   0     5532.92     5057.35     73.13 o 
   4   1   0     2045.27     1835.30     12.67 o 
   6   1   0     2544.16     2627.60     18.15 o 
   8   1   0      170.31      157.47      2.16 o 
  10   1   0       30.57       38.03      1.78 o 
  12   1   0        0.20       -1.33      1.38 o 
  14   1   0        5.02        2.50      2.48 o 
   0   2   0      105.93       77.20      1.86 o 
   2   2   0      637.33      477.81      4.40 o 
   4   2   0    10008.47     9995.25     70.53 o 
   6   2   0       33.61       30.25      1.35 o 
   8   2   0      185.84      142.70      2.73 o 
  10   2   0      619.76      607.88      6.83 o 
  12   2   0        0.51       -0.32      2.02 o 
  14   2   0       14.24       18.08      3.14 o 
   2   3   0      320.15      229.15      2.56 o 
   4   3   0      698.05      675.54      5.86 o 
   6   3   0      136.02      143.54      2.81 o 
   8   3   0       77.60       86.59      2.52 o 
  10   3   0      953.18      942.07      9.77 o 
  12   3   0      266.04      279.58      6.43 o 
  14   3   0        0.29        4.50      3.20 o 
   0   4   0      118.55      130.50      5.93 o 
   2   4   0     1280.06     1166.07      9.19 o 
   4   4   0     2015.35     2098.49     15.35 o 
   6   4   0        9.16       13.22      0.98 o 
   8   4   0      170.50      169.86      3.74 o 
  10   4   0      485.72      497.86      6.72 o 
  12   4   0        5.65       12.28      5.56 o 
  14   4   0        9.99        6.79      6.44 o 
   2   5   0     1289.72     1450.99     11.47 o 
   4   5   0       87.70      104.00      2.45 o 
   6   5   0      268.20      268.89      3.50 o 
   8   5   0      342.92      370.57      5.69 o 
  10   5   0       22.06       17.66      2.58 o 
  12   5   0       57.98       55.74      7.85 o 
   0   6   0     2143.97     2217.49     23.99 o 
   2   6   0       71.67       96.69      2.73 o 
   4   6   0      160.05      170.38      3.25 o 
   6   6   0       17.26       17.93      1.53 o 
   8   6   0        4.85        4.02      2.19 o 
  10   6   0        3.07       -0.92      3.10 o 
  12   6   0       33.53       34.78      4.43 o 
   2   7   0       19.76       18.78      1.83 o 
   4   7   0       48.07       46.38      2.27 o 
   6   7   0        5.60        8.46      1.86 o 
   8   7   0       95.79      105.25      3.27 o 
  10   7   0      230.23      245.26      8.64 o 
   0   8   0      207.39      193.18      9.07 o 
   2   8   0        1.07        1.26      2.18 o 
   4   8   0      176.05      193.26      5.49 o 
   6   8   0        5.27        6.00      2.72 o 
   8   8   0       12.89        9.63      4.75 o 
   2   9   0        9.08        7.77      3.53 o 
   4   9   0       36.21       30.34      5.23 o 
   1   1   1        0.35        4.28      0.18 o 
   2   1   1     4892.35     4292.09     43.88 o 
   3   1   1      976.62      932.06      5.20 o 
   4   1   1     2440.72     2398.98     12.78 o 
   5   1   1      200.81      227.55      1.69 o 
   6   1   1     1943.77     1844.33      9.82 o 
   7   1   1     1877.88     1888.47     10.16 o 
   8   1   1       29.48       28.86      0.98 o 
   9   1   1      105.17       99.36      1.35 o 
  10   1   1       20.18       16.28      0.75 o 
  11   1   1       39.37       33.20      1.18 o 
  12   1   1       22.80       23.01      1.07 o 
  13   1   1        0.05       -1.57      1.05 o 
  14   1   1       17.34       19.08      1.38 o 
  15   1   1       17.87       18.02      1.86 o 
   1   2   1     1666.28     1531.48     10.08 o 
   2   2   1     1102.75     1010.39      5.82 o 
   3   2   1      977.54      903.32      4.76 o 
   4   2   1      137.43      159.51      1.49 o 
   5   2   1      145.96      153.70      1.43 o 
   6   2   1      136.46      112.20      1.26 o 
   7   2   1        7.38        9.67      0.56 o 
   8   2   1      302.56      280.87      2.40 o 
   9   2   1      183.10      184.23      1.99 o 
  10   2   1      109.09      122.91      1.86 o 
  11   2   1      569.09      559.45      4.73 o 
  12   2   1        0.13        0.50      1.31 o 
  13   2   1        1.70        1.99      1.16 o 
  14   2   1       16.48       16.96      2.06 o 
  15   2   1       45.72       48.36      2.94 o 
   1   3   1      269.20      288.79      2.24 o 
   2   3   1     1269.83     1263.75      6.68 o 
   3   3   1      259.34      245.81      1.94 o 
   4   3   1        0.89        0.34      0.37 o 
   5   3   1      215.52      174.85      1.72 o 
   6   3   1        3.60        1.50      0.46 o 
   7   3   1      184.67      167.46      2.14 o 
   8   3   1        4.46        2.39      0.78 o 
   9   3   1      419.56      414.32      3.97 o 
  10   3   1      889.78      922.16      7.01 o 
  11   3   1      153.55      151.60      3.92 o 
  12   3   1      149.02      164.87      3.79 o 
  13   3   1        3.83        9.83      2.27 o 
  14   3   1        0.00        4.00      2.27 o 
  15   3   1        0.60        3.09      2.67 o 
   0   4   1     1162.50     1321.75     11.92 o 
   1   4   1     1632.68     1687.81      8.93 o 
   2   4   1      125.69      105.65      1.42 o 
   3   4   1       11.36       10.33      0.61 o 
   4   4   1       14.98       19.79      0.85 o 
   5   4   1        0.01        0.48      0.52 o 
   6   4   1      204.15      194.71      2.13 o 
   7   4   1        0.62        0.76      0.64 o 
   8   4   1        0.92        2.42      0.97 o 
   9   4   1       55.03       51.99      1.94 o 
  10   4   1      523.90      519.09      4.87 o 
  11   4   1      159.22      160.45      3.59 o 
  12   4   1       63.05       70.23      3.57 o 
  13   4   1       10.65       11.37      2.70 o 
  14   4   1       23.19       24.22      2.87 o 
   1   5   1      446.74      504.67      3.65 o 
   2   5   1       94.00       88.12      1.58 o 
   3   5   1     1065.81     1107.35      6.52 o 
   4   5   1       72.71       80.50      1.60 o 
   5   5   1      358.41      342.30      2.85 o 
   6   5   1      465.60      437.78      3.36 o 
   7   5   1       68.59       71.44      1.68 o 
   8   5   1        3.20        3.62      1.21 o 
   9   5   1       20.25       18.52      1.45 o 
  10   5   1      527.86      515.58      6.55 o 
  11   5   1       31.28       36.78      2.70 o 
  12   5   1       39.68       35.50      2.96 o 
  13   5   1        0.31        0.50      3.06 o 
   0   6   1      388.74      407.73      4.95 o 
   1   6   1       57.73       66.22      1.94 o 
   2   6   1       11.08       14.60      0.99 o 
   3   6   1       97.01       90.96      1.88 o 
   4   6   1       22.90       21.49      1.05 o 
   5   6   1        4.20        2.23      1.00 o 
   6   6   1       66.90       66.73      1.80 o 
   7   6   1       19.67       17.99      1.23 o 
   8   6   1       41.39       39.53      1.99 o 
   9   6   1       18.06       16.75      2.26 o 
  10   6   1       27.49       28.82      2.64 o 
  11   6   1       31.38       34.66      2.92 o 
  12   6   1        0.90        0.76      3.53 o 
   1   7   1       66.60       61.59      1.98 o 
   2   7   1        1.90        2.84      1.18 o 
   3   7   1      118.20      109.61      2.40 o 
   4   7   1        4.26        4.83      1.21 o 
   5   7   1        0.01       -0.43      1.24 o 
   6   7   1       75.16       75.10      2.45 o 
   7   7   1       30.91       32.16      1.68 o 
   8   7   1      104.73      105.82      4.68 o 
   9   7   1        1.33        1.32      2.53 o 
  10   7   1       19.21       23.00      3.01 o 
   0   8   1       90.71       97.86      4.02 o 
   1   8   1        1.34        0.54      1.52 o 
   2   8   1       36.04       28.05      1.83 o 
   3   8   1       20.75       17.24      1.80 o 
   4   8   1        2.01       -0.16      1.73 o 
   5   8   1       34.89       30.01      2.06 o 
   6   8   1        8.90        9.69      1.92 o 
   7   8   1        0.00       -1.74      2.30 o 
   8   8   1        8.15        2.78      3.20 o 
   1   9   1       75.83       78.59      3.74 o 
   2   9   1        2.23        2.47      2.39 o 
   3   9   1       18.74       14.46      2.44 o 
   4   9   1        0.09        1.46      3.43 o 
   5   9   1        0.07        4.21      3.13 o 
   1   0   2     2074.00     2061.02    134.54 o 
   2   0   2        0.29        0.34      0.17 o 
   4   0   2        2.07        1.88      0.36 o 
   5   0   2     5625.68     5367.03     35.88 o 
   6   0   2      360.07      347.02      3.19 o 
   7   0   2     1710.82     1797.61     14.18 o 
   8   0   2        9.40       15.86      1.16 o 
   9   0   2     2510.71     2524.28     17.99 o 
  10   0   2        0.01        0.75      0.89 o 
  11   0   2      265.70      295.80      3.64 o 
  12   0   2        8.02        6.29      1.33 o 
  13   0   2        0.38        3.86      1.97 o 
  14   0   2        0.02        1.50      2.28 o 
  15   0   2       59.59       64.14      3.91 o 
  16   0   2       15.46       18.45      4.82 o 
   1   1   2      716.66      561.11      3.19 o 
   3   1   2     3531.36     3388.60     17.13 o 
   4   1   2      240.32      202.97      1.53 o 
   5   1   2      718.18      633.44      3.51 o 
   6   1   2     1201.34     1197.29      6.23 o 
   7   1   2      820.61      773.22      4.63 o 
   8   1   2     1569.62     1650.84      8.57 o 
   9   1   2      323.49      345.07      2.55 o 
  10   1   2      205.02      201.00      1.97 o 
  11   1   2       77.61       83.83      2.13 o 
  12   1   2       49.23       40.08      1.39 o 
  13   1   2       14.14       16.30      1.27 o 
  14   1   2        6.56        7.67      1.30 o 
  15   1   2        7.31        9.05      1.94 o 
   0   2   2     6991.79     6641.99     65.81 o 
   1   2   2     5626.68     5371.77     27.27 o 
   2   2   2       78.61      100.20      1.04 o 
   3   2   2      486.42      517.53      3.07 o 
   4   2   2      483.83      485.46      3.23 o 
   5   2   2     1463.31     1514.78      8.63 o 
   6   2   2       84.49      108.71      1.28 o 
   7   2   2       90.39       89.03      1.27 o 
   8   2   2      204.65      199.74      1.99 o 
   9   2   2      109.73      104.94      1.56 o 
  10   2   2      107.78       97.97      1.75 o 
  11   2   2      773.62      792.36      5.66 o 
  12   2   2        9.66       10.38      1.36 o 
  13   2   2       95.38       94.07      2.47 o 
  14   2   2        5.14        5.14      1.58 o 
  15   2   2        0.10        2.32      2.31 o 
   1   3   2       30.93       45.05      0.86 o 
   2   3   2        4.76        2.80      0.39 o 
   3   3   2     1205.59     1219.00      6.48 o 
   4   3   2      311.37      280.91      2.12 o 
   5   3   2       64.50       65.34      1.12 o 
   6   3   2        2.39        1.77      0.53 o 
   7   3   2      296.78      301.48      2.56 o 
   8   3   2      823.23      776.58      5.09 o 
   9   3   2       64.28       55.31      1.80 o 
  10   3   2       16.84       12.55      1.18 o 
  11   3   2       38.22       38.06      1.78 o 
  12   3   2      193.51      193.45      4.00 o 
  13   3   2       33.95       27.82      2.36 o 
  14   3   2        6.02        7.38      2.35 o 
  15   3   2        3.65       10.03      2.76 o 
   0   4   2      692.36      732.19      7.38 o 
   1   4   2        0.72        0.44      0.54 o 
   2   4   2      714.14      738.16      4.62 o 
   3   4   2       17.72       20.32      0.84 o 
   4   4   2       93.81      106.92      1.46 o 
   5   4   2      513.36      468.50      3.21 o 
   6   4   2        0.16        0.15      0.62 o 
   7   4   2      208.35      185.49      2.10 o 
   8   4   2     1185.13     1187.61      8.14 o 
   9   4   2      286.37      272.49      3.40 o 
  10   4   2      597.47      579.03      5.63 o 
  11   4   2      135.18      140.57      3.70 o 
  12   4   2       92.39       89.95      3.85 o 
  13   4   2        2.93        4.56      2.35 o 
  14   4   2       31.25       32.58      3.27 o 
   1   5   2       34.36       31.05      1.07 o 
   2   5   2       58.99       71.94      1.64 o 
   3   5   2        0.29        0.68      0.69 o 
   4   5   2       55.50       66.97      1.56 o 
   5   5   2        2.68        0.29      0.70 o 
   6   5   2        9.71       14.18      0.80 o 
   7   5   2      113.71      112.51      2.21 o 
   8   5   2        7.06        4.93      1.13 o 
   9   5   2      163.08      157.50      2.98 o 
  10   5   2       40.63       37.78      2.22 o 
  11   5   2      185.13      204.42      5.80 o 
  12   5   2        2.95        1.52      2.32 o 
  13   5   2        8.82       11.10      2.76 o 
   0   6   2      478.43      521.25      5.71 o 
   1   6   2       93.51      106.27      2.13 o 
   2   6   2        2.00        0.75      0.87 o 
   3   6   2       21.71       12.94      0.97 o 
   4   6   2       55.82       55.97      1.69 o 
   5   6   2      595.86      608.84      4.45 o 
   6   6   2        1.67        0.99      0.97 o 
   7   6   2        9.14        7.88      0.93 o 
   8   6   2      335.26      328.42      3.80 o 
   9   6   2       21.12       17.11      2.15 o 
  10   6   2        3.42        0.17      2.29 o 
  11   6   2        2.10       -1.35      2.74 o 
  12   6   2        0.89        1.97      3.31 o 
   1   7   2       19.83       20.07      1.31 o 
   2   7   2      152.97      150.27      2.59 o 
   3   7   2       15.87       10.34      1.22 o 
   4   7   2       47.32       42.63      1.59 o 
   5   7   2       77.74       74.78      2.35 o 
   6   7   2       98.12       92.90      2.50 o 
   7   7   2       93.77       85.28      3.51 o 
   8   7   2        0.29        0.93      2.52 o 
   9   7   2       42.76       35.26      2.93 o 
  10   7   2        0.84       -1.80      2.77 o 
   0   8   2        6.18        5.18      2.28 o 
   1   8   2      105.81      117.85      3.21 o 
   2   8   2        0.53       -2.33      1.66 o 
   3   8   2        1.45        0.60      1.68 o 
   4   8   2      129.52      128.81      3.45 o 
   5   8   2      130.50      128.41      5.04 o 
   6   8   2       51.91       47.91      2.34 o 
   7   8   2        3.06        1.22      2.37 o 
   8   8   2       11.61        7.44      2.62 o 
   1   9   2       78.21       82.50      4.04 o 
   2   9   2        0.16        3.00      3.13 o 
   3   9   2       45.22       47.71      3.37 o 
   4   9   2       23.75       22.48      3.09 o 
   5   9   2        5.64       13.28      3.17 o 
   1   1   3     5681.95     5216.21    104.11 o 
   3   1   3      274.21      255.95      2.23 o 
   4   1   3      923.98      866.51      4.67 o 
   5   1   3     1170.52     1064.68      5.51 o 
   6   1   3       25.91       33.58      0.70 o 
   7   1   3      102.47      135.05      1.34 o 
   8   1   3      344.73      399.00      2.72 o 
   9   1   3        1.59        0.20      0.52 o 
  10   1   3        1.15        0.35      0.61 o 
  11   1   3       73.08       71.26      1.75 o 
  12   1   3       51.38       49.99      1.77 o 
  13   1   3        0.48        0.66      1.24 o 
  14   1   3       55.01       55.31      2.13 o 
  15   1   3        6.18       10.25      1.94 o 
   0   2   3     3532.28     3327.02     22.55 o 
   2   2   3     4077.98     4132.53     21.14 o 
   3   2   3     8387.52     7863.44     36.94 o 
   4   2   3      145.80      136.54      1.34 o 
   5   2   3      392.99      350.46      2.51 o 
   6   2   3       25.38       30.55      0.84 o 
   7   2   3      266.43      267.09      2.26 o 
   8   2   3      149.85      149.31      1.74 o 
   9   2   3        0.52        0.94      0.63 o 
  10   2   3       54.18       48.70      1.42 o 
  11   2   3        0.43        0.51      1.06 o 
  12   2   3      264.97      276.77      4.45 o 
  13   2   3        5.49        7.49      1.63 o 
  14   2   3       80.25       80.17      3.92 o 
  15   2   3       31.93       36.25      2.76 o 
   1   3   3       17.32       14.02      0.53 o 
   2   3   3       65.94       74.09      1.07 o 
   3   3   3     1593.98     1726.26      8.85 o 
   4   3   3      301.21      269.52      2.05 o 
   5   3   3     1412.81     1362.05      8.09 o 
   6   3   3      364.53      380.76      3.04 o 
   7   3   3      341.48      387.54      3.04 o 
   8   3   3      330.36      331.07      2.84 o 
   9   3   3      935.19      933.76      6.05 o 
  10   3   3        0.04       -1.26      0.84 o 
  11   3   3       10.78        8.94      1.18 o 
  12   3   3       13.85       13.15      1.75 o 
  13   3   3       41.16       32.99      2.41 o 
  14   3   3       52.85       67.80      5.34 o 
  15   3   3        0.00        1.88      4.31 o 
   0   4   3      149.89      139.83      2.65 o 
   1   4   3      688.39      634.20      4.27 o 
   2   4   3       43.67       54.35      1.15 o 
   3   4   3     1882.57     1979.05     10.66 o 
   4   4   3      685.84      747.50      4.55 o 
   5   4   3      487.33      556.03      3.63 o 
   6   4   3       12.61        6.06      0.70 o 
   7   4   3       37.05       22.87      0.99 o 
   8   4   3      227.59      230.12      2.50 o 
   9   4   3       34.18       35.17      1.48 o 
  10   4   3       39.66       35.94      1.66 o 
  11   4   3       62.82       58.76      2.63 o 
  12   4   3       18.88       24.40      2.21 o 
  13   4   3        4.91        5.66      2.33 o 
  14   4   3        0.54        3.37      2.75 o 
   1   5   3       36.04       30.65      1.05 o 
   2   5   3      288.06      287.01      2.75 o 
   3   5   3        2.55        0.35      0.72 o 
   4   5   3        2.10        1.55      0.76 o 
   5   5   3       45.16       45.13      1.27 o 
   6   5   3      103.28      105.77      1.68 o 
   7   5   3      384.74      400.31      3.78 o 
   8   5   3      124.77      128.06      2.40 o 
   9   5   3      334.27      353.71      4.20 o 
  10   5   3       72.71       84.06      3.99 o 
  11   5   3       62.32       58.88      3.61 o 
  12   5   3       32.79       33.15      2.75 o 
  13   5   3        1.28        4.12      3.09 o 
   0   6   3      259.07      271.32      3.99 o 
   1   6   3        0.04        0.39      0.96 o 
   2   6   3        6.84        3.34      0.92 o 
   3   6   3        0.81        0.31      0.90 o 
   4   6   3       10.24        9.95      0.99 o 
   5   6   3      138.93      123.39      2.12 o 
   6   6   3       16.08        9.78      1.01 o 
   7   6   3       78.68       74.46      2.26 o 
   8   6   3      438.19      436.50      4.65 o 
   9   6   3        5.16        2.78      1.95 o 
  10   6   3       35.00       32.11      2.69 o 
  11   6   3        0.09       -1.94      2.51 o 
  12   6   3        6.10        2.04      3.68 o 
   1   7   3       59.03       58.47      1.91 o 
   2   7   3      151.04      146.61      2.59 o 
   3   7   3       14.03       16.81      1.27 o 
   4   7   3       46.72       40.78      1.58 o 
   5   7   3        7.23        8.41      1.40 o 
   6   7   3       39.80       42.52      1.82 o 
   7   7   3        1.94       -0.06      1.50 o 
   8   7   3       24.49       23.27      1.96 o 
   9   7   3       24.25       23.07      2.62 o 
  10   7   3        1.96        3.05      2.82 o 
   0   8   3      108.29      101.04      4.34 o 
   1   8   3       26.71       22.97      1.77 o 
   2   8   3        0.56        2.60      1.90 o 
   3   8   3       13.84       11.31      1.77 o 
   4   8   3       14.96       11.99      2.53 o 
   5   8   3        0.17        0.44      1.80 o 
   6   8   3       47.38       50.43      2.40 o 
   7   8   3        7.37        8.30      2.28 o 
   8   8   3        0.03        1.48      2.63 o 
   1   9   3       20.97       26.62      2.71 o 
   2   9   3      149.31      165.09      6.60 o 
   3   9   3       58.84       61.34      4.88 o 
   4   9   3       15.89       16.97      2.90 o 
   5   9   3       22.07       27.19      3.16 o 
   0   0   4     1075.98     1057.06     10.22 o 
   1   0   4     6221.92     5492.60     72.47 o 
   2   0   4     4564.82     4020.34     50.52 o 
   3   0   4        0.30       -0.71      0.48 o 
   4   0   4       94.16      103.72      1.30 o 
   5   0   4      503.38      643.43      5.37 o 
   6   0   4     6472.34     6763.12     45.21 o 
   7   0   4      259.22      305.82      3.10 o 
   8   0   4      657.73      721.29      6.03 o 
   9   0   4      201.26      215.88      2.78 o 
  10   0   4        8.78        9.72      1.00 o 
  11   0   4       90.28       78.14      2.22 o 
  12   0   4      401.03      405.37      4.96 o 
  13   0   4       22.95       20.54      1.85 o 
  14   0   4        4.25        0.31      2.03 o 
  15   0   4        1.96        3.06      2.44 o 
   1   1   4       67.66       79.18      0.72 o 
   2   1   4      309.08      290.00      1.76 o 
   4   1   4       33.13       44.63      0.64 o 
   5   1   4      400.40      410.03      2.49 o 
   6   1   4      281.81      285.37      2.06 o 
   7   1   4       21.85       63.29      0.98 o 
   8   1   4        3.82        2.91      0.49 o 
   9   1   4      135.24      133.04      1.54 o 
  10   1   4        7.27        8.19      0.68 o 
  11   1   4      102.56       97.24      1.68 o 
  12   1   4       89.82       88.21      2.13 o 
  13   1   4      158.79      159.50      2.59 o 
  14   1   4       36.13       36.83      1.62 o 
  15   1   4       12.89       19.43      2.13 o 
   0   2   4    11151.15    11118.17    104.13 o 
   1   2   4       18.47       23.67      0.85 o 
   2   2   4    18176.90    16404.75    178.86 o 
   3   2   4     4252.49     4320.39     21.32 o 
   4   2   4     1087.72     1200.90      6.91 o 
   5   2   4     1818.27     1700.52      9.24 o 
   6   2   4       24.03       22.43      0.88 o 
   7   2   4       95.36      101.58      1.38 o 
   8   2   4       38.70       40.61      1.12 o 
   9   2   4      166.44      167.75      1.97 o 
  10   2   4      477.13      462.88      3.67 o 
  11   2   4        0.58        1.99      0.89 o 
  12   2   4      153.98      167.37      3.39 o 
  13   2   4        1.04        5.90      1.34 o 
  14   2   4      102.19      100.10      4.93 o 
  15   2   4        7.67        8.41      2.40 o 
   1   3   4      731.44      710.76      4.36 o 
   2   3   4     1537.33     1462.81      7.90 o 
   3   3   4        1.75        0.34      0.39 o 
   4   3   4      156.85      184.65      1.75 o 
   5   3   4        0.17        0.05      0.56 o 
   6   3   4      363.24      354.71      2.81 o 
   7   3   4        6.33        5.76      0.63 o 
   8   3   4      438.77      428.55      3.39 o 
   9   3   4        8.90        9.36      0.82 o 
  10   3   4        3.08        0.60      0.88 o 
  11   3   4       97.36       92.96      2.07 o 
  12   3   4       15.37       14.70      1.30 o 
  13   3   4        1.47        2.35      1.68 o 
  14   3   4        8.77       10.39      2.44 o 
  15   3   4       11.34       15.31      2.86 o 
   0   4   4       29.42       31.06      1.53 o 
   1   4   4     2123.30     2291.23     11.73 o 
   2   4   4      914.86      888.55      5.36 o 
   3   4   4      693.92      681.96      4.42 o 
   4   4   4      563.65      549.67      3.62 o 
   5   4   4       90.01      118.73      1.47 o 
   6   4   4      143.30      165.34      1.99 o 
   7   4   4      556.24      553.22      4.13 o 
   8   4   4      283.21      281.97      2.81 o 
   9   4   4       14.25       15.31      1.05 o 
  10   4   4        0.01       -1.19      0.98 o 
  11   4   4        6.39        3.96      1.60 o 
  12   4   4       29.57       22.29      2.25 o 
  13   4   4      132.93      136.63      4.66 o 
  14   4   4       28.16       32.79      2.92 o 
   1   5   4       73.28       65.25      1.45 o 
   2   5   4      478.09      516.20      3.71 o 
   3   5   4      350.52      359.07      2.95 o 
   4   5   4       12.92       13.99      0.83 o 
   5   5   4       94.19       96.23      1.61 o 
   6   5   4        2.78        4.02      0.72 o 
   7   5   4      313.56      329.88      3.25 o 
   8   5   4      317.51      315.50      3.25 o 
   9   5   4        9.28       10.37      1.16 o 
  10   5   4       22.95       24.14      2.02 o 
  11   5   4       14.61        8.90      2.35 o 
  12   5   4        2.10        2.24      2.40 o 
  13   5   4        5.58        2.95      2.73 o 
   0   6   4      255.20      252.61      3.87 o 
   1   6   4      678.65      698.63      5.24 o 
   2   6   4        8.05        4.52      0.92 o 
   3   6   4        8.63        7.91      0.98 o 
   4   6   4      356.82      347.61      3.27 o 
   5   6   4       28.44       31.58      1.29 o 
   6   6   4        0.40        1.47      1.01 o 
   7   6   4       96.05      108.17      2.50 o 
   8   6   4       10.81        9.47      1.42 o 
   9   6   4      154.50      154.38      3.18 o 
  10   6   4       97.41       95.80      4.20 o 
  11   6   4       23.02       28.08      3.43 o 
  12   6   4        8.97        6.05      3.37 o 
   1   7   4       35.11       36.85      1.48 o 
   2   7   4       12.46       14.14      1.31 o 
   3   7   4       58.21       62.89      1.97 o 
   4   7   4        2.92        5.10      1.24 o 
   5   7   4        0.10        0.15      1.29 o 
   6   7   4       34.57       41.19      2.01 o 
   7   7   4        0.04        0.43      1.30 o 
   8   7   4        6.27        3.67      1.85 o 
   9   7   4        1.10        4.65      2.16 o 
  10   7   4        0.93       -0.62      2.79 o 
   0   8   4       21.38       22.21      2.48 o 
   1   8   4       51.14       49.34      2.11 o 
   2   8   4       49.89       57.01      2.41 o 
   3   8   4      167.16      181.53      4.16 o 
   4   8   4       28.06       22.84      1.85 o 
   5   8   4      110.50      121.02      3.61 o 
   6   8   4       32.23       33.51      2.30 o 
   7   8   4      106.55      108.44      3.95 o 
   8   8   4       13.61       15.52      2.78 o 
   1   9   4       59.53       63.23      4.01 o 
   2   9   4        4.02        7.04      2.77 o 
   3   9   4       31.12       27.62      3.27 o 
   4   9   4        7.04        8.82      3.86 o 
   5   9   4        0.07       -0.90      2.66 o 
   1   1   5     3704.45     3491.08     26.01 o 
   2   1   5     5149.82     4938.41     25.89 o 
   3   1   5     4646.87     4583.08     22.34 o 
   4   1   5      544.12      500.80      2.86 o 
   5   1   5      120.07      115.16      1.08 o 
   6   1   5      507.49      510.19      3.19 o 
   7   1   5      727.07      729.97      4.21 o 
   8   1   5      276.24      320.00      2.45 o 
   9   1   5      234.51      240.80      2.09 o 
  10   1   5        9.00        8.40      0.69 o 
  11   1   5      169.04      164.33      2.03 o 
  12   1   5       14.71       17.21      1.01 o 
  13   1   5       16.65       20.86      1.27 o 
  14   1   5      132.38      136.57      3.81 o 
  15   1   5        1.48        5.02      2.19 o 
   1   2   5       20.04       12.81      0.55 o 
   2   2   5      210.61      212.96      1.87 o 
   3   2   5     1223.05     1340.29      6.84 o 
   4   2   5      913.25     1065.05      5.61 o 
   5   2   5     1522.03     1612.94      9.13 o 
   6   2   5      529.22      556.44      3.69 o 
   7   2   5       43.32       63.09      1.18 o 
   8   2   5      286.22      292.11      2.54 o 
   9   2   5        7.71        7.37      0.73 o 
  10   2   5       56.60       67.32      1.61 o 
  11   2   5       92.41       91.06      1.97 o 
  12   2   5       59.73       64.36      2.18 o 
  13   2   5       46.88       46.64      2.61 o 
  14   2   5       15.79       15.45      1.67 o 
  15   2   5        0.76        0.53      2.63 o 
   1   3   5        0.86        0.93      0.38 o 
   2   3   5      141.12      109.46      1.26 o 
   3   3   5      944.78      941.56      5.22 o 
   4   3   5     4456.35     4648.51     22.39 o 
   5   3   5      614.92      652.83      4.29 o 
   6   3   5     1992.99     2031.95     11.22 o 
   7   3   5      364.59      370.30      3.12 o 
   8   3   5      103.71       92.58      1.61 o 
   9   3   5      162.75      162.36      2.11 o 
  10   3   5        0.32       -1.32      0.88 o 
  11   3   5       66.39       61.28      2.12 o 
  12   3   5       57.42       49.12      2.48 o 
  13   3   5       50.70       53.04      2.27 o 
  14   3   5       84.17      100.79      4.69 o 
  15   3   5       40.52       40.77      3.54 o 
   0   4   5      439.72      401.33      4.80 o 
   1   4   5      393.77      399.63      2.91 o 
   2   4   5      386.94      360.50      2.71 o 
   3   4   5      566.86      576.21      4.46 o 
   4   4   5     1056.18     1095.21      6.42 o 
   5   4   5      194.10      214.39      1.98 o 
   6   4   5        0.00       -0.04      0.68 o 
   7   4   5      233.26      226.80      2.44 o 
   8   4   5        1.05        3.61      0.84 o 
   9   4   5       40.26       40.05      1.43 o 
  10   4   5       55.46       51.81      2.01 o 
  11   4   5        0.00       -1.92      1.28 o 
  12   4   5      104.36      101.19      4.61 o 
  13   4   5       37.87       44.12      4.64 o 
  14   4   5        0.16       -1.41      2.74 o 
   1   5   5        3.89        4.07      0.72 o 
   2   5   5        9.90        8.89      0.78 o 
   3   5   5      100.79       89.25      1.57 o 
   4   5   5       64.48       56.80      1.46 o 
   5   5   5        0.10        2.60      0.73 o 
   6   5   5      566.60      564.23      4.04 o 
   7   5   5      490.34      503.18      4.17 o 
   8   5   5      214.93      202.89      2.78 o 
   9   5   5      252.30      267.73      3.33 o 
  10   5   5       52.96       56.70      3.19 o 
  11   5   5        0.11       -1.62      1.99 o 
  12   5   5       53.64       54.22      3.22 o 
  13   5   5       12.90       13.21      2.95 o 
   0   6   5       88.16       92.66      2.73 o 
   1   6   5       24.27       28.74      1.30 o 
   2   6   5       26.28       23.72      1.13 o 
   3   6   5      120.67      123.20      2.14 o 
   4   6   5      262.80      271.20      2.83 o 
   5   6   5      316.87      289.27      3.10 o 
   6   6   5        7.90        7.79      1.06 o 
   7   6   5      638.38      647.21      6.06 o 
   8   6   5        0.99        1.74      1.57 o 
   9   6   5       23.23       25.11      1.72 o 
  10   6   5        3.54        2.13      1.67 o 
  11   6   5       17.58       12.38      2.67 o 
  12   6   5        5.63        3.36      2.92 o 
   1   7   5      119.10      134.44      2.54 o 
   2   7   5       70.88       70.79      2.38 o 
   3   7   5      347.31      349.57      3.58 o 
   4   7   5       18.37       22.58      1.65 o 
   5   7   5       22.16       23.32      1.53 o 
   6   7   5        0.77        0.76      1.40 o 
   7   7   5       50.33       51.86      1.88 o 
   8   7   5       31.27       26.67      2.13 o 
   9   7   5        6.52        5.40      2.29 o 
  10   7   5        5.15        1.80      2.88 o 
   0   8   5        7.65        8.39      2.36 o 
   1   8   5       49.67       61.31      2.54 o 
   2   8   5       13.46        8.84      1.83 o 
   3   8   5       76.83       77.12      3.13 o 
   4   8   5       55.97       48.22      2.24 o 
   5   8   5        3.91        4.57      1.85 o 
   6   8   5        0.10        0.46      2.64 o 
   7   8   5       29.22       33.51      2.48 o 
   8   8   5        4.61       12.95      2.96 o 
   1   9   5       15.20       15.06      3.60 o 
   2   9   5        5.74        5.66      2.84 o 
   3   9   5       44.08       44.52      2.89 o 
   4   9   5       34.15       30.36      3.11 o 
   0   0   6     2065.95     2016.10     19.28 o 
   1   0   6     3508.36     3435.60     22.97 o 
   2   0   6     1073.43      921.73      6.58 o 
   3   0   6     5620.23     5764.72     38.33 o 
   4   0   6     8016.37     7995.04     53.04 o 
   5   0   6     2555.12     2807.52     19.29 o 
   6   0   6      249.30      246.43      2.60 o 
   7   0   6        0.97        0.35      0.59 o 
   8   0   6      306.96      326.65      3.44 o 
   9   0   6       36.03       34.71      1.45 o 
  10   0   6       24.18       21.94      1.18 o 
  11   0   6      280.12      291.16      3.75 o 
  12   0   6       30.85       23.18      1.62 o 
  13   0   6      236.98      247.26      5.84 o 
  14   0   6      356.12      370.61      5.78 o 
  15   0   6        2.02        3.15      2.91 o 
   1   1   6      166.17      156.87      1.24 o 
   2   1   6     1381.44     1455.64      9.13 o 
   3   1   6      161.05      168.01      1.24 o 
   4   1   6      623.14      729.26      3.97 o 
   5   1   6       11.29        6.87      0.38 o 
   6   1   6     1603.94     1776.49     11.54 o 
   7   1   6        0.03       -0.62      0.41 o 
   8   1   6        6.63        2.74      0.50 o 
   9   1   6        4.89        3.12      0.58 o 
  10   1   6      385.09      422.13      3.11 o 
  11   1   6       29.99       27.61      1.06 o 
  12   1   6      204.33      199.99      2.39 o 
  13   1   6       21.81       23.74      1.35 o 
  14   1   6      124.42      134.01      2.88 o 
  15   1   6        3.34       -0.66      2.57 o 
   0   2   6    12280.08    12022.63    116.23 o 
   1   2   6     1451.64     1438.92      7.25 o 
   2   2   6     2427.71     2302.40     11.61 o 
   3   2   6        0.38        1.50      0.29 o 
   4   2   6     1152.38     1231.00      6.62 o 
   5   2   6     5676.76     6130.61     31.20 o 
   6   2   6      666.79      614.19      4.13 o 
   7   2   6      391.33      385.68      2.94 o 
   8   2   6       12.74        4.48      0.64 o 
   9   2   6       45.41       47.59      1.36 o 
  10   2   6        7.98        7.98      0.87 o 
  11   2   6       10.25       11.48      1.04 o 
  12   2   6      223.65      223.63      3.21 o 
  13   2   6        6.57        7.84      1.51 o 
  14   2   6       24.57       25.32      2.02 o 
  15   2   6        8.87       15.68      2.65 o 
   1   3   6      371.36      421.75      2.75 o 
   2   3   6      639.43      737.22      4.66 o 
   3   3   6     2592.62     2768.61     14.11 o 
   4   3   6      185.75      224.12      2.04 o 
   5   3   6      358.24      472.20      3.29 o 
   6   3   6     1041.22     1006.77      6.41 o 
   7   3   6       21.26       27.54      1.18 o 
   8   3   6       39.61       38.19      1.25 o 
   9   3   6      173.77      162.37      2.14 o 
  10   3   6        3.06        1.65      0.95 o 
  11   3   6        0.65       -0.20      1.10 o 
  12   3   6        0.09       -1.12      1.38 o 
  13   3   6        1.39        0.00      1.78 o 
  14   3   6        3.99        2.01      2.47 o 
   0   4   6      363.75      270.61      3.50 o 
   1   4   6       11.11        7.63      0.62 o 
   2   4   6     1876.92     1917.92     10.02 o 
   3   4   6      400.16      419.16      3.10 o 
   4   4   6     1985.64     2050.46     11.36 o 
   5   4   6      192.33      193.87      1.90 o 
   6   4   6       42.67       36.38      1.22 o 
   7   4   6       64.13       53.41      1.52 o 
   8   4   6      565.14      562.62      4.33 o 
   9   4   6        2.06        0.94      1.12 o 
  10   4   6       79.47       78.21      2.21 o 
  11   4   6        4.43        4.36      1.38 o 
  12   4   6       63.47       62.39      2.64 o 
  13   4   6        0.10       -1.68      2.37 o 
  14   4   6        5.97        8.26      2.83 o 
   1   5   6       27.35       25.98      1.02 o 
   2   5   6       80.94       81.45      1.55 o 
   3   5   6       13.34       13.82      0.84 o 
   4   5   6       74.28       81.24      1.60 o 
   5   5   6      158.59      157.33      1.95 o 
   6   5   6        5.72        3.07      0.76 o 
   7   5   6       52.75       54.36      2.11 o 
   8   5   6      332.07      336.18      3.61 o 
   9   5   6        1.21        2.26      1.26 o 
  10   5   6      202.91      212.80      3.53 o 
  11   5   6       31.55       31.77      1.82 o 
  12   5   6        0.27       -1.75      2.41 o 
  13   5   6        0.02       -2.79      2.78 o 
   0   6   6       63.20       64.67      2.70 o 
   1   6   6       46.11       47.65      1.60 o 
   2   6   6       37.13       42.79      1.70 o 
   3   6   6        0.87        2.00      0.94 o 
   4   6   6      114.24      123.48      2.13 o 
   5   6   6        0.84       -0.47      0.99 o 
   6   6   6      282.10      294.10      3.36 o 
   7   6   6        0.00       -1.25      1.32 o 
   8   6   6        8.02        2.36      1.46 o 
   9   6   6      151.72      156.22      3.39 o 
  10   6   6      115.04      111.94      3.85 o 
  11   6   6        0.94        1.77      2.62 o 
  12   6   6       22.88       25.95      3.18 o 
   1   7   6       70.20       73.48      2.20 o 
   2   7   6       11.26       11.76      1.33 o 
   3   7   6        1.74       -0.31      1.23 o 
   4   7   6        2.38        1.81      1.31 o 
   5   7   6       60.76       67.18      2.27 o 
   6   7   6      354.96      350.29      4.16 o 
   7   7   6       87.59       94.90      2.88 o 
   8   7   6      128.91      148.65      3.92 o 
   9   7   6        7.87        3.66      2.34 o 
  10   7   6       12.65       15.93      3.05 o 
   0   8   6      117.84      128.60      6.01 o 
   1   8   6       88.45      100.26      3.09 o 
   2   8   6      112.37      125.56      3.81 o 
   3   8   6       24.85       26.34      1.99 o 
   4   8   6      349.12      344.88      4.48 o 
   5   8   6        0.00       -0.12      1.84 o 
   6   8   6      286.54      277.34      4.58 o 
   7   8   6        3.89        1.41      2.53 o 
   8   8   6        0.06        3.49      2.80 o 
   1   9   6       47.26       49.25      2.85 o 
   2   9   6        7.53        5.47      2.47 o 
   3   9   6       28.25       29.98      2.74 o 
   4   9   6        0.81        9.12      3.02 o 
   1   1   7      213.08      235.28      1.76 o 
   2   1   7     1938.58     1841.96      9.89 o 
   3   1   7     1316.81     1318.09      6.65 o 
   4   1   7      473.31      563.03      3.23 o 
   5   1   7     1111.68     1286.17      6.67 o 
   6   1   7      102.67      109.59      1.21 o 
   7   1   7      393.94      426.41      3.03 o 
   8   1   7        1.07        0.84      0.49 o 
   9   1   7        7.32        6.08      0.61 o 
  10   1   7        8.22        7.36      0.72 o 
  11   1   7       45.60       40.30      1.40 o 
  12   1   7      296.18      309.84      3.48 o 
  13   1   7        2.62        4.07      1.29 o 
  14   1   7       73.91       73.70      3.47 o 
  15   1   7        1.89        4.09      2.07 o 
   0   2   7      281.03      340.98      3.15 o 
   1   2   7      240.67      249.25      1.91 o 
   2   2   7     2223.31     2326.26     11.73 o 
   3   2   7        2.01        0.26      0.35 o 
   4   2   7      531.99      580.34      3.40 o 
   5   2   7     3233.64     3313.41     16.15 o 
   6   2   7      511.43      533.15      3.31 o 
   7   2   7      180.31      190.47      1.96 o 
   8   2   7       49.88       57.41      1.32 o 
   9   2   7        4.56        4.19      0.75 o 
  10   2   7      123.59      115.85      1.94 o 
  11   2   7       21.12       25.64      1.22 o 
  12   2   7       43.40       38.01      1.69 o 
  13   2   7        0.51       -1.16      1.48 o 
  14   2   7        1.63        3.08      1.72 o 
  15   2   7        2.56        8.75      2.63 o 
   1   3   7      439.10      460.54      3.02 o 
   2   3   7     1357.22     1502.69      8.09 o 
   3   3   7      609.65      627.24      3.99 o 
   4   3   7     5688.97     5873.45     28.12 o 
   5   3   7      494.26      507.25      3.27 o 
   6   3   7      414.87      404.28      3.22 o 
   7   3   7      318.85      342.76      2.91 o 
   8   3   7      499.44      481.27      3.73 o 
   9   3   7        0.61        0.00      0.80 o 
  10   3   7       71.00       66.61      2.13 o 
  11   3   7       44.15       41.95      1.84 o 
  12   3   7       64.24       61.30      2.30 o 
  13   3   7       51.94       51.24      2.34 o 
  14   3   7       37.78       35.25      2.88 o 
   0   4   7      202.90      179.57      2.57 o 
   1   4   7      110.30      124.21      1.58 o 
   2   4   7      818.61      799.62      4.81 o 
   3   4   7      183.50      211.79      2.04 o 
   4   4   7     1443.05     1405.34      7.68 o 
   5   4   7       15.83       20.20      0.91 o 
   6   4   7     1370.64     1344.56      8.10 o 
   7   4   7      120.60      118.34      1.91 o 
   8   4   7       14.97       17.16      1.11 o 
   9   4   7       95.09      104.57      2.23 o 
  10   4   7       31.05       32.50      1.58 o 
  11   4   7       18.87       17.00      1.55 o 
  12   4   7       18.00       21.82      1.87 o 
  13   4   7       25.94       23.73      2.65 o 
  14   4   7       18.84       21.38      3.09 o 
   1   5   7       35.18       30.82      1.69 o 
   2   5   7      635.99      644.13      4.32 o 
   3   5   7      270.81      288.44      2.61 o 
   4   5   7       65.53       79.44      1.64 o 
   5   5   7      268.14      264.20      2.52 o 
   6   5   7      295.56      250.65      2.44 o 
   7   5   7       35.00       28.07      1.38 o 
   8   5   7      107.20      111.73      2.40 o 
   9   5   7      106.02      104.26      2.88 o 
  10   5   7       34.07       30.71      1.85 o 
  11   5   7        0.01       -0.85      2.49 o 
  12   5   7       66.14       64.20      3.40 o 
  13   5   7       35.66       39.08      3.68 o 
   0   6   7       38.32       37.68      1.93 o 
   1   6   7        0.01       -1.33      0.97 o 
   2   6   7      151.42      144.17      2.27 o 
   3   6   7      183.78      191.13      2.44 o 
   4   6   7      433.52      438.68      3.67 o 
   5   6   7       63.59       48.82      1.64 o 
   6   6   7      196.76      211.52      3.74 o 
   7   6   7      147.01      138.91      2.93 o 
   8   6   7       38.77       32.64      1.95 o 
   9   6   7        2.84        0.57      1.64 o 
  10   6   7        5.27        2.67      2.08 o 
  11   6   7        5.75        5.73      2.66 o 
   1   7   7      306.02      313.39      3.50 o 
   2   7   7      109.37      106.62      2.82 o 
   3   7   7      171.41      170.83      2.90 o 
   4   7   7      115.79      134.36      2.94 o 
   5   7   7       41.13       44.08      2.04 o 
   6   7   7       12.21       12.20      1.51 o 
   7   7   7        2.50        3.64      2.34 o 
   8   7   7        0.02       -1.60      1.93 o 
   9   7   7        6.19        3.08      2.28 o 
  10   7   7        2.62        2.39      3.37 o 
   0   8   7      136.57      134.35      4.81 o 
   1   8   7      141.99      151.49      3.43 o 
   2   8   7        0.00        1.93      1.73 o 
   3   8   7       19.21       14.59      2.05 o 
   4   8   7       36.86       35.73      2.03 o 
   5   8   7        9.17        9.73      1.87 o 
   6   8   7       55.94       51.98      2.50 o 
   7   8   7        3.41        8.33      2.87 o 
   8   8   7       11.63       10.02      2.88 o 
   1   9   7       14.72       11.21      2.44 o 
   2   9   7       16.50       11.37      2.50 o 
   3   9   7        2.17        4.77      2.71 o 
   4   9   7       91.14       84.81      4.33 o 
   0   0   8      158.12      163.63      2.67 o 
   1   0   8     5742.04     5138.78     56.17 o 
   2   0   8        5.32        2.02      0.34 o 
   3   0   8       67.61       62.42      1.46 o 
   4   0   8     3692.22     3938.70     26.65 o 
   5   0   8        5.69       15.15      0.75 o 
   6   0   8     3982.12     3904.89     26.71 o 
   7   0   8      305.08      313.93      3.29 o 
   8   0   8        2.42        0.64      0.76 o 
   9   0   8       25.51       28.95      1.58 o 
  10   0   8      247.27      228.88      3.19 o 
  11   0   8      117.25      142.38      3.14 o 
  12   0   8      490.86      529.69      6.02 o 
  13   0   8        7.53        0.59      1.98 o 
  14   0   8       14.64        6.34      2.14 o 
  15   0   8       13.07       10.94      3.48 o 
   1   1   8      750.28      608.11      3.72 o 
   2   1   8      388.23      427.35      2.48 o 
   3   1   8       10.55        1.33      0.27 o 
   4   1   8        1.49       -0.08      0.30 o 
   5   1   8     3485.01     3643.64     17.60 o 
   6   1   8       23.81       36.34      0.84 o 
   7   1   8     1306.49     1395.96      7.41 o 
   8   1   8       12.04       10.96      0.60 o 
   9   1   8      232.82      237.77      2.16 o 
  10   1   8       16.62       21.65      0.90 o 
  11   1   8        1.18        0.27      0.80 o 
  12   1   8      127.57      115.74      2.11 o 
  13   1   8        2.08        0.61      1.36 o 
  14   1   8       20.42       23.14      1.76 o 
  15   1   8       37.46       40.66      2.71 o 
   0   2   8     1945.35     1897.24     17.31 o 
   1   2   8      124.58      149.98      1.38 o 
   2   2   8        9.70        2.90      0.30 o 
   3   2   8     6209.34     6867.80     33.37 o 
   4   2   8       17.74       21.25      0.66 o 
   5   2   8     2251.96     2355.56     11.76 o 
   6   2   8      427.15      470.71      3.05 o 
   7   2   8        0.57        0.89      0.49 o 
   8   2   8      173.25      177.21      2.02 o 
   9   2   8       82.95       84.95      1.66 o 
  10   2   8      185.46      175.55      2.31 o 
  11   2   8       75.03       68.04      2.09 o 
  12   2   8        7.04        8.73      1.36 o 
  13   2   8      156.03      166.58      3.46 o 
  14   2   8        3.97        1.22      1.78 o 
  15   2   8        7.71        5.57      3.09 o 
   1   3   8      160.34      208.47      1.74 o 
   2   3   8     4638.19     4795.28     28.93 o 
   3   3   8      811.95      744.48      4.34 o 
   4   3   8      391.49      402.62      2.84 o 
   5   3   8      383.42      478.28      3.15 o 
   6   3   8       80.66       88.20      1.46 o 
   7   3   8       51.13       51.49      1.34 o 
   8   3   8        8.56        5.31      0.80 o 
   9   3   8        6.90        7.36      0.92 o 
  10   3   8      148.98      143.91      2.37 o 
  11   3   8        0.64        0.53      1.19 o 
  12   3   8       28.93       24.68      1.66 o 
  13   3   8       29.20       30.40      2.01 o 
  14   3   8        0.90       -2.92      2.53 o 
   0   4   8     1636.54     1664.00     12.49 o 
   1   4   8        7.34        8.41      0.61 o 
   2   4   8      152.94      115.87      1.63 o 
   3   4   8       24.51       14.86      0.70 o 
   4   4   8      438.91      432.09      3.10 o 
   5   4   8      448.31      435.34      3.13 o 
   6   4   8       43.63       38.37      1.54 o 
   7   4   8      720.42      730.41      5.14 o 
   8   4   8      354.09      351.48      3.34 o 
   9   4   8       39.58       47.17      1.74 o 
  10   4   8       18.24       17.59      1.34 o 
  11   4   8        0.00        0.81      1.45 o 
  12   4   8       97.56      104.59      3.56 o 
  13   4   8        0.64       -1.92      2.54 o 
   1   5   8      152.75      168.40      2.05 o 
   2   5   8        0.60        0.51      0.72 o 
   3   5   8      106.62      106.21      1.71 o 
   4   5   8      160.42      153.41      2.00 o 
   5   5   8      356.26      349.64      3.06 o 
   6   5   8        3.93        6.73      0.84 o 
   7   5   8        8.02       11.54      1.51 o 
   8   5   8       52.54       43.52      1.85 o 
   9   5   8        7.77        5.94      1.38 o 
  10   5   8        0.09       -0.99      1.67 o 
  11   5   8       23.97       25.36      1.94 o 
  12   5   8        0.32       -0.70      2.86 o 
  13   5   8       35.29       45.54      3.56 o 
   0   6   8      256.97      267.44      3.99 o 
   1   6   8      493.43      498.82      3.93 o 
   2   6   8       12.04       11.17      1.04 o 
   3   6   8       63.65       63.82      1.89 o 
   4   6   8       57.06       59.37      1.77 o 
   5   6   8        9.38       11.06      1.11 o 
   6   6   8       31.88       38.27      1.58 o 
   7   6   8       90.44      104.28      2.75 o 
   8   6   8       67.05       56.28      2.33 o 
   9   6   8      120.57      116.82      3.37 o 
  10   6   8       97.02       84.42      4.59 o 
  11   6   8        9.97       11.60      2.80 o 
   1   7   8      220.26      228.23      3.11 o 
   2   7   8       39.48       46.10      2.06 o 
   3   7   8       17.96       23.09      1.48 o 
   4   7   8      100.27      109.04      2.76 o 
   5   7   8       12.02        9.67      1.49 o 
   6   7   8       41.62       44.02      1.90 o 
   7   7   8       70.58       63.58      2.78 o 
   8   7   8       71.14       73.95      3.98 o 
   9   7   8        7.57        1.12      2.67 o 
  10   7   8        2.75       -1.58      3.55 o 
   0   8   8       32.80       27.74      2.76 o 
   1   8   8       26.09       36.56      2.04 o 
   2   8   8       21.14       25.06      1.92 o 
   3   8   8      272.33      311.41      4.73 o 
   4   8   8      119.46      114.19      3.40 o 
   5   8   8      123.36      137.93      3.51 o 
   6   8   8       63.88       65.11      2.96 o 
   7   8   8        0.71       -3.30      2.59 o 
   1   9   8        8.65        2.38      2.41 o 
   2   9   8        2.74        2.74      2.35 o 
   3   9   8        1.50       -0.92      2.75 o 
   1   1   9      415.63      430.50      2.75 o 
   2   1   9     2616.88     2690.68     13.03 o 
   3   1   9      349.32      384.04      2.38 o 
   4   1   9      165.81      151.93      1.33 o 
   5   1   9      289.28      301.71      2.14 o 
   6   1   9      195.00      206.12      1.75 o 
   7   1   9       18.33       25.73      0.88 o 
   8   1   9      263.04      295.41      2.52 o 
   9   1   9       28.92       30.39      1.15 o 
  10   1   9      110.72       90.14      1.58 o 
  11   1   9       49.47       52.13      1.45 o 
  12   1   9        2.43        2.54      1.26 o 
  13   1   9       46.36       49.13      1.85 o 
  14   1   9       95.18       95.32      3.25 o 
  15   1   9        8.22        8.61      2.53 o 
   0   2   9       86.95      106.92      2.16 o 
   1   2   9     1262.33     1174.34      6.64 o 
   2   2   9        3.09        8.73      0.48 o 
   3   2   9     4396.36     4749.30     22.73 o 
   4   2   9        0.64        5.35      0.43 o 
   5   2   9      135.98      165.41      1.54 o 
   6   2   9       42.54       32.79      1.04 o 
   7   2   9       38.92       46.49      1.05 o 
   8   2   9       17.26       14.55      0.76 o 
   9   2   9       12.41       13.51      0.89 o 
  10   2   9      148.53      152.89      2.26 o 
  11   2   9        5.60        4.26      1.07 o 
  12   2   9      175.73      177.16      3.12 o 
  13   2   9       17.24       14.20      1.69 o 
  14   2   9       15.69        9.18      1.97 o 
   1   3   9     1223.82     1161.49      6.22 o 
   2   3   9      313.44      247.93      2.00 o 
   3   3   9     2798.19     2715.87     13.52 o 
   4   3   9       12.47       12.28      0.57 o 
   5   3   9      691.90      772.28      4.59 o 
   6   3   9      188.87      175.24      2.12 o 
   7   3   9       20.70       25.07      1.00 o 
   8   3   9      111.56      123.89      1.93 o 
   9   3   9      589.30      609.10      4.62 o 
  10   3   9       88.84       82.85      2.10 o 
  11   3   9        2.80        3.46      1.23 o 
  12   3   9       14.64       11.97      1.58 o 
  13   3   9       26.23       22.97      1.99 o 
  14   3   9        0.04       -1.41      2.58 o 
   0   4   9        0.10        0.34      0.77 o 
   1   4   9     1108.87     1122.59      6.31 o 
   2   4   9     1728.76     1718.24      9.11 o 
   3   4   9       12.07        5.17      0.60 o 
   4   4   9      195.10      182.41      1.86 o 
   5   4   9       55.93       53.89      1.22 o 
   6   4   9      197.93      202.51      2.07 o 
   7   4   9       93.35       93.02      1.86 o 
   8   4   9       46.48       60.54      1.81 o 
   9   4   9      257.41      239.61      3.29 o 
  10   4   9        4.44        5.91      1.29 o 
  11   4   9       54.40       57.59      2.51 o 
  12   4   9       83.97       87.74      3.26 o 
  13   4   9       24.43       26.92      2.78 o 
   1   5   9        2.54        1.23      0.72 o 
   2   5   9        7.28        5.43      0.76 o 
   3   5   9       18.83       14.87      0.84 o 
   4   5   9        6.16        8.53      0.84 o 
   5   5   9        2.65        3.44      0.84 o 
   6   5   9        0.28       -0.54      0.83 o 
   7   5   9      696.94      683.66      5.72 o 
   8   5   9        0.06        0.55      1.23 o 
   9   5   9      138.03      127.26      2.87 o 
  10   5   9        4.07        4.29      1.54 o 
  11   5   9       26.71       16.55      1.94 o 
  12   5   9       34.95       31.70      3.55 o 
   0   6   9      335.23      346.33      4.54 o 
   1   6   9      116.23       98.13      2.02 o 
   2   6   9      133.47      130.18      2.21 o 
   3   6   9      170.85      170.87      2.83 o 
   4   6   9        8.33        7.38      1.14 o 
   5   6   9      504.26      482.66      4.24 o 
   6   6   9      233.57      241.23      3.00 o 
   7   6   9       13.09       12.61      1.55 o 
   8   6   9       82.24       60.89      2.31 o 
   9   6   9       22.76       20.90      1.85 o 
  10   6   9        1.33        0.98      1.92 o 
  11   6   9       32.41       32.04      3.08 o 
   1   7   9      377.28      392.15      4.27 o 
   2   7   9      905.00      937.43      7.07 o 
   3   7   9        0.25        1.31      1.36 o 
   4   7   9      477.81      514.39      4.90 o 
   5   7   9        9.38        7.14      1.49 o 
   6   7   9        2.61        3.07      1.45 o 
   7   7   9       72.17       66.87      2.31 o 
   8   7   9      108.81      101.27      3.57 o 
   9   7   9       37.76       29.07      2.85 o 
   0   8   9       44.98       50.10      3.71 o 
   1   8   9      260.79      266.10      4.27 o 
   2   8   9       47.47       55.26      2.72 o 
   3   8   9        6.22        7.97      1.94 o 
   4   8   9        2.78        1.77      1.85 o 
   5   8   9       39.52       48.60      2.28 o 
   6   8   9        9.21       13.60      2.12 o 
   7   8   9        0.31       -3.53      2.77 o 
   1   9   9        0.32       -0.89      2.50 o 
   2   9   9       55.04       52.50      3.12 o 
   0   0  10      672.13      712.90      7.69 o 
   1   0  10      161.31      145.27      1.91 o 
   2   0  10      150.79      107.91      1.46 o 
   3   0  10       81.12       75.68      1.27 o 
   4   0  10      186.47      156.38      1.95 o 
   5   0  10      349.82      269.52      2.83 o 
   6   0  10      115.15       93.09      1.83 o 
   7   0  10     1233.67     1455.83     10.95 o 
   8   0  10      602.59      599.79      5.46 o 
   9   0  10       45.51       45.06      1.80 o 
  10   0  10      417.15      420.98      4.60 o 
  11   0  10       18.48       23.28      1.49 o 
  12   0  10       53.79       63.34      2.79 o 
  13   0  10       28.86       30.57      2.48 o 
  14   0  10       20.04       23.71      3.11 o 
  15   0  10       59.92       54.56      4.43 o 
   1   1  10      593.95      540.03      3.49 o 
   2   1  10       50.68       66.63      0.81 o 
   3   1  10     1616.66     1806.46      9.04 o 
   4   1  10      305.84      309.87      2.13 o 
   5   1  10        0.20        1.03      0.41 o 
   6   1  10       65.03       53.97      1.01 o 
   7   1  10      177.94      143.16      1.57 o 
   8   1  10       24.92       28.72      0.97 o 
   9   1  10       39.50       34.10      1.22 o 
  10   1  10       71.94       65.52      1.52 o 
  11   1  10      149.82      138.86      2.04 o 
  12   1  10      281.97      255.58      3.02 o 
  13   1  10       85.49       83.84      2.30 o 
  14   1  10       28.05       25.40      2.04 o 
  15   1  10        7.44       12.31      2.45 o 
   0   2  10      545.03      646.93      6.41 o 
   1   2  10     1695.76     1702.97      9.33 o 
   2   2  10     2323.53     2725.30     14.97 o 
   3   2  10      294.15      309.79      2.19 o 
   4   2  10      779.06      798.61      4.52 o 
   5   2  10       60.47       97.23      1.21 o 
   6   2  10      788.20      744.76      4.42 o 
   7   2  10       61.12       66.08      1.20 o 
   8   2  10      278.11      278.99      2.36 o 
   9   2  10       26.48       22.26      0.98 o 
  10   2  10       20.76       18.49      1.08 o 
  11   2  10        8.25        5.47      1.13 o 
  12   2  10       95.56       92.28      2.69 o 
  13   2  10       86.39       82.80      3.48 o 
  14   2  10        6.02        1.75      2.15 o 
   1   3  10      465.32      496.52      3.46 o 
   2   3  10       10.19        5.56      0.42 o 
   3   3  10      520.61      565.54      4.09 o 
   4   3  10      596.26      579.48      3.63 o 
   5   3  10      213.90      216.76      1.93 o 
   6   3  10      407.31      440.54      3.09 o 
   7   3  10      215.53      198.76      2.09 o 
   8   3  10       32.65       31.82      1.19 o 
   9   3  10      156.19      151.18      2.34 o 
  10   3  10       54.29       54.91      1.89 o 
  11   3  10       68.87       72.07      2.32 o 
  12   3  10       45.84       51.34      2.26 o 
  13   3  10        0.04        0.33      1.89 o 
  14   3  10       17.87       28.69      2.95 o 
   0   4  10     1765.31     1771.51     13.19 o 
   1   4  10        3.17        1.39      0.57 o 
   2   4  10      477.64      509.96      3.43 o 
   3   4  10      334.93      332.57      2.59 o 
   4   4  10       39.96       41.07      1.14 o 
   5   4  10       25.86       12.86      0.73 o 
   6   4  10      270.61      255.86      2.34 o 
   7   4  10      183.02      172.83      2.36 o 
   8   4  10      137.58      100.26      2.09 o 
   9   4  10        2.44        2.98      1.13 o 
  10   4  10      210.21      200.30      3.18 o 
  11   4  10      264.27      263.28      4.60 o 
  12   4  10       58.24       60.93      2.69 o 
  13   4  10       25.81       28.57      2.61 o 
   1   5  10      330.23      331.70      2.94 o 
   2   5  10        0.64        0.62      0.74 o 
   3   5  10      325.60      318.02      2.77 o 
   4   5  10        7.97        8.77      0.82 o 
   5   5  10        0.35        1.04      0.81 o 
   6   5  10        7.02        6.35      0.96 o 
   7   5  10      219.98      218.69      3.09 o 
   8   5  10       97.42       94.68      2.58 o 
   9   5  10       71.81       68.83      2.60 o 
  10   5  10        6.05        5.21      1.63 o 
  11   5  10        5.94        3.97      1.87 o 
  12   5  10        0.52        1.73      2.65 o 
   0   6  10       50.66       42.11      2.87 o 
   1   6  10      525.64      542.71      4.39 o 
   2   6  10      246.28      240.15      2.92 o 
   3   6  10      347.44      327.41      3.30 o 
   4   6  10       54.42       51.15      1.90 o 
   5   6  10      215.44      217.21      2.85 o 
   6   6  10       13.16       16.23      1.36 o 
   7   6  10       71.06       69.86      2.75 o 
   8   6  10       78.50       67.79      2.71 o 
   9   6  10       66.19       64.79      2.81 o 
  10   6  10        3.68        4.38      2.06 o 
  11   6  10        1.53       -3.07      2.80 o 
   1   7  10        7.38        8.91      1.35 o 
   2   7  10        4.06        4.12      1.45 o 
   3   7  10       54.78       49.86      2.02 o 
   4   7  10        2.56        4.02      1.44 o 
   5   7  10       32.64       29.97      1.78 o 
   6   7  10        1.60        0.05      1.47 o 
   7   7  10        6.14        3.28      1.46 o 
   8   7  10        0.18        0.36      2.24 o 
   9   7  10       10.40        8.80      2.60 o 
   0   8  10       69.26       74.49      4.71 o 
   1   8  10       21.37       24.56      1.99 o 
   2   8  10      365.74      377.33      5.66 o 
   3   8  10       85.88       92.67      3.83 o 
   4   8  10        3.16        2.23      1.88 o 
   5   8  10        0.46        0.65      2.01 o 
   6   8  10       37.98       41.65      2.43 o 
   7   8  10        7.07        4.79      3.03 o 
   1   9  10       20.75       22.54      2.87 o 
   1   1  11     4752.22     5231.26     27.83 o 
   2   1  11      361.87      341.29      2.20 o 
   3   1  11     1010.56     1088.55      6.28 o 
   4   1  11       77.08       74.32      0.99 o 
   5   1  11      104.34      122.44      1.33 o 
   6   1  11     1581.90     1608.22      8.48 o 
   7   1  11      546.78      547.67      3.57 o 
   8   1  11      185.26      192.73      1.96 o 
   9   1  11        2.97        5.83      0.78 o 
  10   1  11       34.26       34.56      1.17 o 
  11   1  11       27.16       32.70      1.23 o 
  12   1  11      127.96      136.05      2.45 o 
  13   1  11        0.74        2.95      1.71 o 
  14   1  11       13.61       15.14      2.09 o 
   0   2  11      774.49      989.83      9.70 o 
   1   2  11      618.79      624.68      4.20 o 
   2   2  11        0.12        0.97      0.41 o 
   3   2  11       67.98       62.42      0.90 o 
   4   2  11     1349.18     1381.08      7.27 o 
   5   2  11       22.31       10.45      0.55 o 
   6   2  11       22.35       19.57      0.76 o 
   7   2  11      825.61      842.42      5.01 o 
   8   2  11      173.90      170.44      1.88 o 
   9   2  11       58.31       59.28      1.48 o 
  10   2  11       12.99       18.32      1.15 o 
  11   2  11      140.29      141.62      3.16 o 
  12   2  11        0.31       -1.23      1.38 o 
  13   2  11       79.76       80.41      3.16 o 
  14   2  11       15.91       17.05      2.14 o 
   1   3  11       15.26       14.78      0.67 o 
   2   3  11        4.31        1.45      0.51 o 
   3   3  11      916.71      884.44      5.28 o 
   4   3  11      285.78      305.51      2.33 o 
   5   3  11      441.46      439.56      3.04 o 
   6   3  11       29.72       30.62      1.05 o 
   7   3  11       65.66       78.41      1.41 o 
   8   3  11       16.27       22.20      1.09 o 
   9   3  11        4.03        2.32      0.98 o 
  10   3  11      855.01      910.94      7.01 o 
  11   3  11      105.20      115.26      2.76 o 
  12   3  11       88.88       77.04      2.85 o 
  13   3  11       84.44       75.13      3.10 o 
  14   3  11        3.48        3.68      2.50 o 
   0   4  11     2406.33     2486.65     17.91 o 
   1   4  11        2.29        1.38      0.64 o 
   2   4  11      533.44      547.18      3.61 o 
   3   4  11      121.60      148.09      1.74 o 
   4   4  11       73.02       73.93      1.40 o 
   5   4  11      385.77      397.81      3.03 o 
   6   4  11       89.19       92.67      1.56 o 
   7   4  11       70.39       72.85      1.81 o 
   8   4  11       73.90       80.97      2.05 o 
   9   4  11      189.29      179.15      2.92 o 
  10   4  11        5.04        4.85      1.41 o 
  11   4  11       18.17       12.41      1.73 o 
  12   4  11       35.54       33.14      2.13 o 
  13   4  11       11.67        6.25      2.46 o 
   1   5  11        0.28        0.85      0.77 o 
   2   5  11      853.39      841.27      5.28 o 
   3   5  11      377.20      355.68      2.97 o 
   4   5  11      156.26      149.02      2.00 o 
   5   5  11      467.41      457.84      3.72 o 
   6   5  11      366.93      327.98      3.36 o 
   7   5  11        0.85        1.39      1.19 o 
   8   5  11        7.06        2.96      1.32 o 
   9   5  11        4.93        4.32      1.64 o 
  10   5  11      120.22      100.58      3.08 o 
  11   5  11       40.07       33.54      2.22 o 
  12   5  11       13.38        5.57      2.82 o 
   0   6  11      925.02      959.02      9.21 o 
   1   6  11      534.48      532.71      4.34 o 
   2   6  11      564.17      595.69      4.80 o 
   3   6  11       78.98       91.56      2.29 o 
   4   6  11        2.19        5.18      1.11 o 
   5   6  11        8.88        7.84      1.27 o 
   6   6  11       17.51       20.11      1.30 o 
   7   6  11       27.55       28.64      1.60 o 
   8   6  11       38.34       37.68      1.92 o 
   9   6  11      119.68      111.24      3.80 o 
  10   6  11       34.37       37.10      2.60 o 
  11   6  11        0.23       -2.01      2.95 o 
   1   7  11        9.82        6.86      1.38 o 
   2   7  11       25.47       24.91      1.53 o 
   3   7  11       18.46       17.65      1.62 o 
   4   7  11       26.87       31.56      1.65 o 
   5   7  11      133.34      151.69      3.04 o 
   6   7  11       15.19       14.73      1.72 o 
   7   7  11      159.34      180.75      3.94 o 
   8   7  11       94.33       95.85      5.09 o 
   9   7  11        4.62       -1.16      2.67 o 
   0   8  11       34.38       30.67      2.91 o 
   1   8  11        1.76        3.67      1.90 o 
   2   8  11        2.33       -0.84      1.95 o 
   3   8  11        6.17        7.00      2.79 o 
   4   8  11        2.22        4.37      2.24 o 
   5   8  11       48.69       52.87      2.75 o 
   6   8  11       24.72       25.58      2.29 o 
   1   0  12     2690.95     2925.29     21.58 o 
   2   0  12     3891.77     4000.08     27.14 o 
   3   0  12        3.77        2.78      0.53 o 
   4   0  12       88.53       77.75      1.57 o 
   5   0  12      106.91       97.10      1.72 o 
   6   0  12      489.24      584.35      5.19 o 
   7   0  12       25.34       30.44      1.37 o 
   8   0  12       12.64       17.28      1.15 o 
   9   0  12       79.63       73.59      2.18 o 
  10   0  12       50.62       49.73      2.11 o 
  11   0  12       94.09       91.57      2.78 o 
  12   0  12      156.49      167.94      3.72 o 
  13   0  12        0.04        1.56      2.01 o 
  14   0  12       11.37        5.67      2.78 o 
   1   1  12      826.51      952.44      5.55 o 
   2   1  12        0.62        2.48      0.34 o 
   3   1  12        8.45       12.15      0.50 o 
   4   1  12      194.87      146.16      1.40 o 
   5   1  12       31.43       41.31      0.93 o 
   6   1  12      268.80      269.21      2.19 o 
   7   1  12       11.06       12.94      0.70 o 
   8   1  12      545.74      539.46      3.67 o 
   9   1  12      308.03      319.21      2.74 o 
  10   1  12       49.40       41.69      1.39 o 
  11   1  12       83.26       82.75      1.88 o 
  12   1  12        3.23        6.13      1.41 o 
  13   1  12        4.87        4.55      1.60 o 
  14   1  12        9.49       11.58      2.18 o 
   0   2  12        7.82        4.02      0.82 o 
   1   2  12     1069.87     1135.92      7.69 o 
   2   2  12       38.89       20.78      0.74 o 
   3   2  12        0.95        3.91      0.49 o 
   4   2  12     1003.61      998.56      5.54 o 
   5   2  12       33.62       38.43      0.94 o 
   6   2  12       36.54       32.12      0.97 o 
   7   2  12       88.13       71.17      1.41 o 
   8   2  12      518.09      532.74      3.69 o 
   9   2  12      576.73      556.76      4.01 o 
  10   2  12        0.92        1.96      0.85 o 
  11   2  12      402.98      425.98      4.30 o 
  12   2  12        5.76        8.12      1.53 o 
  13   2  12        0.56        0.31      1.80 o 
  14   2  12        0.11        4.26      2.27 o 
   1   3  12      413.71      443.89      3.90 o 
   2   3  12        6.68        5.53      0.57 o 
   3   3  12       50.69       57.70      1.23 o 
   4   3  12       30.77       19.63      0.76 o 
   5   3  12        1.41        1.16      0.59 o 
   6   3  12      259.77      259.66      2.29 o 
   7   3  12      163.05      146.57      1.87 o 
   8   3  12       41.13       34.29      1.14 o 
   9   3  12      432.50      431.23      3.82 o 
  10   3  12        0.24        1.79      1.43 o 
  11   3  12        4.24        0.88      1.39 o 
  12   3  12       15.08       16.84      1.84 o 
  13   3  12        2.47       -0.26      2.08 o 
   0   4  12       15.08       13.34      1.11 o 
   1   4  12     1281.92     1342.07      8.07 o 
   2   4  12      662.54      677.15      4.72 o 
   3   4  12       17.86       26.57      0.97 o 
   4   4  12      261.68      271.75      2.41 o 
   5   4  12      155.78      137.78      1.75 o 
   6   4  12       20.56       13.23      0.83 o 
   7   4  12       14.65        9.88      0.88 o 
   8   4  12       15.97       17.92      1.24 o 
   9   4  12      256.42      262.06      3.44 o 
  10   4  12       17.37       18.19      1.57 o 
  11   4  12        2.78        0.24      1.70 o 
  12   4  12       17.52       27.01      2.17 o 
  13   4  12        0.04       -3.69      2.46 o 
   1   5  12       33.24       35.81      1.20 o 
   2   5  12       50.84       57.04      1.45 o 
   3   5  12        0.98        3.05      0.80 o 
   4   5  12      564.35      571.80      4.17 o 
   5   5  12       28.31       30.21      1.32 o 
   6   5  12       52.24       56.63      1.78 o 
   7   5  12        0.10       -0.47      1.08 o 
   8   5  12        9.28       10.82      1.57 o 
   9   5  12       84.89       81.13      3.22 o 
  10   5  12       29.13       17.72      1.83 o 
  11   5  12        0.51       -1.87      2.08 o 
  12   5  12        0.51        0.45      2.78 o 
   0   6  12     1649.78     1713.24     14.54 o 
   1   6  12       53.98       59.38      1.98 o 
   2   6  12      623.61      623.24      4.79 o 
   3   6  12      112.45      111.51      2.50 o 
   4   6  12       24.80       22.69      1.26 o 
   5   6  12        0.43       -0.76      1.19 o 
   6   6  12       31.43       26.21      1.45 o 
   7   6  12        6.49        3.49      1.40 o 
   8   6  12       19.49       10.12      1.76 o 
   9   6  12        9.49        2.44      1.87 o 
  10   6  12        0.38        2.75      2.55 o 
   1   7  12      362.29      354.84      4.65 o 
   2   7  12        8.63        8.74      1.44 o 
   3   7  12      109.89       99.28      2.82 o 
   4   7  12      158.23      149.30      3.06 o 
   5   7  12       26.72       23.61      1.64 o 
   6   7  12        0.69        1.99      1.55 o 
   7   7  12       26.38       22.75      1.81 o 
   8   7  12      128.16      136.96      4.30 o 
   0   8  12      194.70      188.23     10.43 o 
   1   8  12       40.17       39.70      2.27 o 
   2   8  12       11.16       11.15      2.07 o 
   3   8  12        2.35        0.64      1.93 o 
   4   8  12       26.11       29.64      2.33 o 
   5   8  12       46.02       54.08      2.74 o 
   6   8  12       11.50       11.16      2.83 o 
   1   1  13      857.00      790.00      4.80 o 
   2   1  13      822.44      896.44      5.11 o 
   3   1  13      140.68      133.34      1.32 o 
   4   1  13       13.95       14.06      0.59 o 
   5   1  13       29.45       36.26      0.96 o 
   6   1  13      596.09      544.57      3.54 o 
   7   1  13      266.29      285.62      2.40 o 
   8   1  13       72.64       68.49      1.44 o 
   9   1  13      485.09      487.51      3.62 o 
  10   1  13      178.50      187.30      2.45 o 
  11   1  13       74.34       66.57      2.25 o 
  12   1  13       15.16       13.96      1.34 o 
  13   1  13      120.06      131.77      4.16 o 
  14   1  13        7.50        9.48      2.23 o 
   0   2  13        0.68        1.76      0.83 o 
   1   2  13      746.46      732.95      5.19 o 
   2   2  13      199.99      198.22      1.92 o 
   3   2  13      251.34      242.47      2.24 o 
   4   2  13        4.63        2.17      0.48 o 
   5   2  13       13.43        9.11      0.59 o 
   6   2  13       44.15       33.48      1.00 o 
   7   2  13      137.33      144.22      1.74 o 
   8   2  13      113.18      103.59      2.16 o 
   9   2  13       23.62       22.25      1.03 o 
  10   2  13      254.93      256.91      2.65 o 
  11   2  13      121.55      134.59      2.54 o 
  12   2  13        1.03        1.51      1.53 o 
  13   2  13        5.56        1.14      1.90 o 
  14   2  13        1.78        2.07      2.39 o 
   1   3  13      105.33      100.50      1.76 o 
   2   3  13      233.71      201.97      2.02 o 
   3   3  13       89.99       90.69      1.49 o 
   4   3  13       92.67      101.02      1.34 o 
   5   3  13      200.77      205.78      1.96 o 
   6   3  13       28.76       31.99      1.60 o 
   7   3  13       76.05       63.07      1.43 o 
   8   3  13       35.38       35.51      1.26 o 
   9   3  13      540.41      513.84      4.38 o 
  10   3  13      193.81      176.44      3.01 o 
  11   3  13       52.67       46.04      1.94 o 
  12   3  13        5.90        2.31      1.76 o 
  13   3  13       14.09       13.11      2.28 o 
   0   4  13      917.83      867.59      9.14 o 
   1   4  13      138.86      141.24      1.99 o 
   2   4  13        0.84        1.29      0.71 o 
   3   4  13      439.45      440.00      3.57 o 
   4   4  13        5.95        2.95      0.67 o 
   5   4  13       15.71       11.55      0.79 o 
   6   4  13        0.00        0.21      0.77 o 
   7   4  13       58.62       53.40      2.18 o 
   8   4  13        2.36        2.22      1.10 o 
   9   4  13       15.96       11.52      1.40 o 
  10   4  13       67.08       59.97      2.51 o 
  11   4  13        8.47       10.54      1.88 o 
  12   4  13       43.65       39.16      2.39 o 
   1   5  13     2163.74     2199.34     11.63 o 
   2   5  13       61.37       56.59      1.89 o 
   3   5  13        6.32        6.82      0.89 o 
   4   5  13        5.20        5.13      0.88 o 
   5   5  13       19.48       21.40      1.05 o 
   6   5  13      211.38      192.92      2.64 o 
   7   5  13        0.73       -1.38      1.10 o 
   8   5  13        0.55        0.58      1.42 o 
   9   5  13        1.52        4.95      1.78 o 
  10   5  13       51.97       42.18      2.12 o 
  11   5  13       32.66       35.58      2.54 o 
   0   6  13       76.50       73.94      2.91 o 
   1   6  13     1307.36     1306.44      8.20 o 
   2   6  13        0.43        0.21      1.09 o 
   3   6  13      181.21      183.41      2.59 o 
   4   6  13        0.03       -0.18      1.13 o 
   5   6  13       42.59       35.57      1.59 o 
   6   6  13        0.43        0.80      1.28 o 
   7   6  13        1.66        2.04      1.32 o 
   8   6  13        0.21        1.18      1.82 o 
   9   6  13      108.95      104.70      4.24 o 
  10   6  13       23.75       31.73      2.84 o 
   1   7  13       24.40       20.55      1.51 o 
   2   7  13        0.00        1.54      1.45 o 
   3   7  13      177.47      175.58      3.86 o 
   4   7  13        3.58        5.18      1.50 o 
   5   7  13       12.84       13.38      1.83 o 
   6   7  13       22.84       22.50      1.72 o 
   7   7  13        3.32        1.58      2.26 o 
   8   7  13        0.48        1.40      2.28 o 
   0   8  13        0.00        2.96      2.68 o 
   1   8  13        4.11        5.76      2.13 o 
   2   8  13        3.50        2.52      2.13 o 
   3   8  13        2.33        2.81      2.21 o 
   4   8  13        0.40       -3.63      2.42 o 
   5   8  13       19.84       20.91      2.48 o 
   0   0  14     4545.92     5027.78     47.99 o 
   1   0  14     2415.03     2809.85     19.48 o 
   2   0  14       76.76       86.36      1.58 o 
   3   0  14     1148.03     1212.86      9.14 o 
   4   0  14      222.97      216.52      2.60 o 
   5   0  14     1151.20     1155.51      9.19 o 
   6   0  14      877.88      799.84      6.76 o 
   7   0  14       38.41       36.33      1.83 o 
   8   0  14       47.09       34.56      1.65 o 
   9   0  14      760.70      751.82      6.91 o 
  10   0  14      405.05      424.44      4.94 o 
  11   0  14        0.20       -2.21      1.48 o 
  12   0  14       29.26       31.53      2.06 o 
  13   0  14        6.58        4.87      2.68 o 
  14   0  14        9.62        7.44      5.13 o 
   1   1  14      366.26      403.30      3.15 o 
   2   1  14      642.17      638.84      3.73 o 
   3   1  14       13.01       10.40      0.50 o 
   4   1  14       77.74       78.04      1.14 o 
   5   1  14      129.82      143.07      1.55 o 
   6   1  14       67.50       67.62      1.43 o 
   7   1  14       64.90       67.51      1.36 o 
   8   1  14        2.76        3.34      0.76 o 
   9   1  14     1159.64     1232.10      7.15 o 
  10   1  14       62.32       50.85      1.60 o 
  11   1  14       12.52       11.66      1.18 o 
  12   1  14        2.34        3.16      1.32 o 
  13   1  14       30.62       36.27      2.37 o 
  14   1  14        4.40        4.42      2.47 o 
   0   2  14      317.10      361.53      4.52 o 
   1   2  14      554.46      518.35      4.07 o 
   2   2  14      144.62      137.69      1.66 o 
   3   2  14        0.00       -0.79      0.53 o 
   4   2  14        8.61        9.92      0.57 o 
   5   2  14      113.07      111.36      1.43 o 
   6   2  14        0.00        0.27      0.60 o 
   7   2  14       86.32       93.58      1.55 o 
   8   2  14      714.41      713.43      4.66 o 
   9   2  14       83.08       97.81      1.83 o 
  10   2  14       36.68       32.16      1.35 o 
  11   2  14        4.22        6.11      1.16 o 
  12   2  14       28.27       33.31      1.90 o 
  13   2  14        3.73        1.26      2.11 o 
   1   3  14      150.45      153.15      2.15 o 
   2   3  14       93.37      110.22      1.54 o 
   3   3  14      136.60      122.53      1.71 o 
   4   3  14       33.83       37.19      1.33 o 
   5   3  14        2.01        2.60      0.62 o 
   6   3  14       67.01       58.79      1.94 o 
   7   3  14       91.80       84.18      1.77 o 
   8   3  14        0.71       -0.19      0.86 o 
   9   3  14       18.58       13.97      1.19 o 
  10   3  14        6.76        5.52      1.36 o 
  11   3  14      179.07      168.96      3.59 o 
  12   3  14       22.79       22.28      2.02 o 
  13   3  14       15.29       11.58      2.47 o 
   0   4  14     1412.89     1454.00     13.75 o 
   1   4  14      191.05      182.07      2.62 o 
   2   4  14      708.68      711.13      5.13 o 
   3   4  14      167.18      166.03      2.15 o 
   4   4  14        0.19        1.75      0.90 o 
   5   4  14      101.87       98.74      1.71 o 
   6   4  14        0.01       -1.16      0.81 o 
   7   4  14        8.34        5.10      0.94 o 
   8   4  14       48.57       42.29      1.57 o 
   9   4  14      138.90      135.86      3.00 o 
  10   4  14        0.59        3.90      1.58 o 
  11   4  14       12.65        8.43      1.89 o 
  12   4  14       58.04       47.92      2.83 o 
   1   5  14      309.41      317.86      3.11 o 
   2   5  14      367.24      383.15      3.64 o 
   3   5  14      312.18      314.58      3.74 o 
   4   5  14      603.51      579.15      4.20 o 
   5   5  14       54.77       48.62      1.54 o 
   6   5  14        0.06        0.46      1.04 o 
   7   5  14        4.94        5.06      1.17 o 
   8   5  14       62.01       56.79      3.32 o 
   9   5  14       14.21       18.80      1.76 o 
  10   5  14        3.32        0.32      1.97 o 
  11   5  14       48.20       48.66      2.89 o 
   0   6  14      101.97       92.33      3.12 o 
   1   6  14      304.55      321.14      3.13 o 
   2   6  14      202.46      193.34      2.54 o 
   3   6  14        3.78        3.58      1.14 o 
   4   6  14       16.05       14.18      1.24 o 
   5   6  14       26.08       30.63      1.49 o 
   6   6  14       67.09       57.59      2.05 o 
   7   6  14      136.03      116.73      2.93 o 
   8   6  14        5.95        2.09      1.82 o 
   9   6  14       57.28       61.03      2.78 o 
  10   6  14        8.66        7.01      2.70 o 
   1   7  14       46.56       48.60      1.98 o 
   2   7  14        0.65        1.12      1.74 o 
   3   7  14        8.95        9.30      1.56 o 
   4   7  14       40.06       26.38      1.68 o 
   5   7  14        0.03       -2.41      1.61 o 
   6   7  14       12.59       11.09      1.83 o 
   7   7  14       26.00       20.85      2.32 o 
   8   7  14        3.39        3.30      2.77 o 
   0   8  14      133.90      136.68      5.92 o 
   1   8  14       91.11      103.24      3.89 o 
   2   8  14       45.00       53.17      2.79 o 
   3   8  14        8.79        7.72      2.37 o 
   4   8  14       13.07        8.65      3.66 o 
   1   1  15      139.25      131.57      1.40 o 
   2   1  15      680.26      709.14      4.38 o 
   3   1  15       90.25       95.64      1.21 o 
   4   1  15      213.13      181.49      1.72 o 
   5   1  15      127.84      131.87      1.55 o 
   6   1  15      761.91      771.04      4.70 o 
   7   1  15      828.95      827.66      5.09 o 
   8   1  15      745.81      760.70      4.90 o 
   9   1  15       19.47       24.20      1.08 o 
  10   1  15        7.52        6.95      1.03 o 
  11   1  15        6.77        4.54      1.17 o 
  12   1  15        8.54       10.87      1.46 o 
  13   1  15        0.63       -3.17      2.11 o 
   0   2  15      227.54      190.89      3.18 o 
   1   2  15     1833.34     1851.04     11.48 o 
   2   2  15      192.16      195.13      1.95 o 
   3   2  15      407.12      397.81      3.09 o 
   4   2  15      107.71       98.07      1.55 o 
   5   2  15      136.11      144.80      1.65 o 
   6   2  15       46.36       44.21      1.39 o 
   7   2  15     1190.61     1195.34      6.86 o 
   8   2  15        1.86        2.14      0.84 o 
   9   2  15       20.73       23.97      1.13 o 
  10   2  15        3.17        5.05      1.07 o 
  11   2  15       23.10       18.57      1.44 o 
  12   2  15       17.10       21.53      1.72 o 
  13   2  15       24.38       22.82      2.29 o 
   1   3  15      442.18      444.13      3.94 o 
   2   3  15        2.43       -0.28      0.73 o 
   3   3  15        0.63        1.20      0.67 o 
   4   3  15      228.75      211.38      2.29 o 
   5   3  15       83.07       84.75      1.41 o 
   6   3  15       88.53       92.25      1.58 o 
   7   3  15      168.40      177.66      2.13 o 
   8   3  15      144.48      149.92      2.12 o 
   9   3  15       30.69       28.81      1.29 o 
  10   3  15      204.68      198.95      3.35 o 
  11   3  15       68.45       76.53      3.57 o 
  12   3  15        1.11        2.09      2.45 o 
  13   3  15        1.67        2.66      2.92 o 
   0   4  15      464.17      476.96      6.20 o 
   1   4  15      627.01      629.95      5.26 o 
   2   4  15       16.01       15.95      0.99 o 
   3   4  15     1630.05     1595.86      9.56 o 
   4   4  15        1.37        1.24      0.89 o 
   5   4  15       13.43       11.83      1.00 o 
   6   4  15        0.03       -1.25      0.84 o 
   7   4  15       58.36       54.25      1.83 o 
   8   4  15       36.47       38.62      1.84 o 
   9   4  15        0.22        1.85      1.48 o 
  10   4  15      117.62      104.39      3.10 o 
  11   4  15       14.33       16.38      2.07 o 
  12   4  15        6.23        8.73      2.58 o 
   1   5  15      202.75      203.86      3.15 o 
   2   5  15      388.06      389.19      3.84 o 
   3   5  15      629.07      597.19      4.91 o 
   4   5  15      368.27      371.99      3.74 o 
   5   5  15      166.27      165.42      2.33 o 
   6   5  15        0.91        3.19      1.09 o 
   7   5  15        1.23        3.71      1.25 o 
   8   5  15        0.05        0.17      1.44 o 
   9   5  15        0.80        2.75      1.72 o 
  10   5  15        5.22        7.69      2.08 o 
  11   5  15       22.78       19.36      2.73 o 
   0   6  15       19.72       22.11      1.79 o 
   1   6  15        0.47        2.27      1.24 o 
   2   6  15      140.03      143.29      2.88 o 
   3   6  15      136.73      133.65      2.97 o 
   4   6  15       48.82       47.29      2.53 o 
   5   6  15       21.10       14.16      1.57 o 
   6   6  15        9.61       13.79      1.62 o 
   7   6  15       15.00       16.40      1.61 o 
   8   6  15        0.04        0.94      1.99 o 
   9   6  15        7.83       13.94      2.29 o 
   1   7  15        3.46        4.94      1.39 o 
   2   7  15        8.07        6.21      1.59 o 
   3   7  15        7.27        4.34      1.68 o 
   4   7  15       31.85       28.05      2.25 o 
   5   7  15        7.79        8.16      1.84 o 
   6   7  15        7.53        7.36      1.99 o 
   7   7  15       56.81       52.66      3.08 o 
   0   8  15       23.18       24.02      3.29 o 
   1   8  15        1.16        1.01      2.33 o 
   2   8  15       15.50       19.55      2.67 o 
   3   8  15        8.70        3.75      3.26 o 
   0   0  16      250.50      302.15      4.44 o 
   1   0  16     1489.19     1497.14     11.76 o 
   2   0  16      891.81      835.96      6.75 o 
   3   0  16      415.53      400.23      3.91 o 
   4   0  16       24.90       31.10      1.39 o 
   5   0  16      100.43       90.04      1.94 o 
   6   0  16      159.92      169.55      2.64 o 
   7   0  16     2342.55     2342.03     17.22 o 
   8   0  16      624.89      617.35      6.03 o 
   9   0  16      372.67      377.44      4.56 o 
  10   0  16        3.19        3.78      1.45 o 
  11   0  16       28.92       33.68      2.26 o 
  12   0  16       24.91       30.83      2.65 o 
  13   0  16       27.27       20.53      3.38 o 
   1   1  16      743.02      714.80      4.35 o 
   2   1  16       80.16       76.64      1.09 o 
   3   1  16      685.55      733.71      4.53 o 
   4   1  16       30.81       28.45      0.96 o 
   5   1  16      358.77      331.84      2.59 o 
   6   1  16       61.25       55.16      1.33 o 
   7   1  16      112.43      116.07      1.79 o 
   8   1  16      717.23      731.95      4.80 o 
   9   1  16       23.62       18.46      1.05 o 
  10   1  16        1.64        2.95      1.31 o 
  11   1  16        1.05        0.98      1.30 o 
  12   1  16       42.17       37.34      1.93 o 
  13   1  16        1.05       -3.29      2.20 o 
   0   2  16        0.32        1.37      0.99 o 
   1   2  16      640.65      676.19      5.10 o 
   2   2  16       81.86       75.16      1.36 o 
   3   2  16       31.64       32.62      1.13 o 
   4   2  16       13.85       17.47      0.82 o 
   5   2  16        0.59       -0.89      0.60 o 
   6   2  16       94.46       90.56      1.54 o 
   7   2  16       95.29       94.98      1.68 o 
   8   2  16        1.62        0.60      0.92 o 
   9   2  16       23.79       24.80      1.17 o 
  10   2  16       10.76       14.41      1.18 o 
  11   2  16       16.54       18.91      1.46 o 
  12   2  16       59.00       61.12      2.61 o 
  13   2  16        0.64       -2.23      2.35 o 
   1   3  16       17.95       19.83      1.06 o 
   2   3  16      610.17      587.40      5.05 o 
   3   3  16      112.16      116.93      1.77 o 
   4   3  16      228.84      207.75      2.34 o 
   5   3  16       44.78       39.75      1.59 o 
   6   3  16       41.26       36.80      1.25 o 
   7   3  16       10.87        8.86      0.92 o 
   8   3  16        5.79        5.86      1.00 o 
   9   3  16        7.78        4.75      1.12 o 
  10   3  16       17.52       18.94      1.39 o 
  11   3  16       24.22       23.88      1.99 o 
  12   3  16       22.30       18.94      2.88 o 
   0   4  16       87.48       74.16      3.04 o 
   1   4  16      136.65      115.80      2.34 o 
   2   4  16      323.06      334.80      3.66 o 
   3   4  16      879.07      916.16      6.39 o 
   4   4  16      576.19      588.65      4.54 o 
   5   4  16       22.16       24.75      1.23 o 
   6   4  16      141.78      128.70      2.33 o 
   7   4  16        2.59        1.46      1.20 o 
   8   4  16       52.55       63.67      2.43 o 
   9   4  16       31.12       33.16      1.76 o 
  10   4  16        2.71        3.05      1.72 o 
  11   4  16        2.43        7.01      2.63 o 
   1   5  16       17.51       15.25      1.42 o 
   2   5  16       11.40        9.94      1.16 o 
   3   5  16       75.65       70.54      2.20 o 
   4   5  16       81.71       62.57      2.11 o 
   5   5  16        6.79        7.67      1.34 o 
   6   5  16       24.84       28.50      1.39 o 
   7   5  16       12.25       10.71      1.37 o 
   8   5  16       59.60       46.99      2.01 o 
   9   5  16        3.19       10.31      1.95 o 
  10   5  16        8.40        6.51      2.20 o 
   0   6  16       41.44       45.10      3.60 o 
   1   6  16       52.89       57.05      3.01 o 
   2   6  16       65.35       51.34      2.55 o 
   3   6  16      118.26      114.77      3.38 o 
   4   6  16        6.72        7.16      1.73 o 
   5   6  16        6.76        8.96      2.01 o 
   6   6  16       42.97       34.59      1.67 o 
   7   6  16        4.26        5.09      1.82 o 
   8   6  16       17.86        6.58      2.11 o 
   9   6  16        2.20        4.35      2.32 o 
   1   7  16       42.43       33.62      1.91 o 
   2   7  16       10.09       12.17      1.82 o 
   3   7  16        1.89        0.61      1.89 o 
   4   7  16       10.91        5.81      2.13 o 
   5   7  16        0.09        5.85      2.60 o 
   6   7  16        6.32        8.29      2.67 o 
   0   8  16      140.66      162.21      8.43 o 
   1   8  16       83.01       86.85      6.35 o 
   2   8  16       53.42       48.42      3.64 o 
   1   1  17      456.70      413.78      3.08 o 
   2   1  17       11.54       12.77      0.64 o 
   3   1  17      370.86      375.62      2.69 o 
   4   1  17      107.39      100.66      1.41 o 
   5   1  17      510.96      480.58      3.36 o 
   6   1  17       10.19       11.70      0.82 o 
   7   1  17      151.45      151.75      2.01 o 
   8   1  17      573.06      576.12      4.12 o 
   9   1  17       34.80       40.02      1.38 o 
  10   1  17        0.56       -1.26      1.11 o 
  11   1  17       21.73       27.03      1.51 o 
  12   1  17       39.63       41.49      2.06 o 
  13   1  17        5.04        3.95      2.39 o 
   0   2  17      175.76      186.58      3.36 o 
   1   2  17      182.52      184.48      2.38 o 
   2   2  17      309.34      297.10      2.69 o 
   3   2  17      173.38      172.48      2.06 o 
   4   2  17       56.49       40.06      1.30 o 
   5   2  17      351.00      328.57      2.65 o 
   6   2  17       91.45       78.51      1.54 o 
   7   2  17        0.65        0.29      0.81 o 
   8   2  17       27.43       21.59      1.07 o 
   9   2  17      102.93       93.97      2.31 o 
  10   2  17       32.57       29.25      1.43 o 
  11   2  17       15.23       15.19      1.76 o 
  12   2  17        7.49        9.16      2.03 o 
   1   3  17      113.70      113.21      2.14 o 
   2   3  17       30.97       28.68      1.32 o 
   3   3  17      690.20      672.76      4.78 o 
   4   3  17      933.21      942.12      6.44 o 
   5   3  17      186.26      182.09      2.44 o 
   6   3  17       45.39       39.74      1.39 o 
   7   3  17        0.81        0.36      0.89 o 
   8   3  17       60.06       66.32      1.93 o 
   9   3  17        0.98        0.56      1.21 o 
  10   3  17        4.55        2.35      1.48 o 
  11   3  17       67.96       60.34      2.60 o 
  12   3  17        8.76       10.64      2.87 o 
   0   4  17      392.24      378.06      5.58 o 
   1   4  17       52.58       57.51      1.93 o 
   2   4  17      217.09      220.51      3.19 o 
   3   4  17        0.13       -0.50      0.92 o 
   4   4  17       95.38       96.06      2.06 o 
   5   4  17        8.17        3.68      1.10 o 
   6   4  17      355.95      313.76      3.53 o 
   7   4  17        4.24        3.60      1.12 o 
   8   4  17      195.07      181.67      4.44 o 
   9   4  17        0.00        0.40      1.46 o 
  10   4  17        5.22        8.24      2.00 o 
  11   4  17        1.66        0.92      2.29 o 
   1   5  17       44.35       43.83      1.88 o 
   2   5  17        0.67        3.91      1.40 o 
   3   5  17       57.51       45.93      1.83 o 
   4   5  17        5.32        7.40      1.54 o 
   5   5  17       18.42       15.56      1.49 o 
   6   5  17        8.56        6.33      1.72 o 
   7   5  17       80.46       86.01      2.39 o 
   8   5  17       18.45       21.50      1.93 o 
   9   5  17        5.51        9.42      2.11 o 
  10   5  17        3.16        4.28      2.85 o 
   0   6  17      102.03      104.86      5.24 o 
   1   6  17       68.91       82.21      3.48 o 
   2   6  17        0.00        0.07      2.11 o 
   3   6  17      103.63      105.60      3.26 o 
   4   6  17        2.90        0.31      1.68 o 
   5   6  17      130.75      125.55      3.43 o 
   6   6  17       57.49       74.65      3.23 o 
   7   6  17        5.80        9.65      2.12 o 
   8   6  17       10.33       12.98      4.06 o 
   1   7  17       32.37       36.75      2.83 o 
   2   7  17       99.21      107.62      3.68 o 
   3   7  17        1.29        4.01      2.28 o 
   4   7  17      104.29      102.72      4.75 o 
   5   7  17        8.82        7.39      2.72 o 
   6   7  17       13.54       17.46      2.87 o 
   0   0  18      294.35      286.69      4.50 o 
   1   0  18       34.52       32.68      1.35 o 
   2   0  18      590.26      612.30      5.41 o 
   3   0  18       43.10       55.92      1.80 o 
   4   0  18     1711.23     1767.21     13.18 o 
   5   0  18      615.19      588.14      5.56 o 
   6   0  18     3728.29     3924.80     29.21 o 
   7   0  18      430.09      439.52      4.82 o 
   8   0  18      261.34      268.11      3.83 o 
   9   0  18        2.20        2.41      1.43 o 
  10   0  18        3.74        0.18      1.67 o 
  11   0  18        0.00        0.42      1.90 o 
  12   0  18       23.67       24.41      3.43 o 
   1   1  18      220.10      220.82      2.21 o 
   2   1  18        1.42        1.93      0.66 o 
   3   1  18      311.85      303.40      2.37 o 
   4   1  18       22.85       26.88      0.91 o 
   5   1  18      583.64      562.92      3.81 o 
   6   1  18      726.21      752.43      4.80 o 
   7   1  18      251.99      284.64      2.68 o 
   8   1  18      230.31      230.62      2.54 o 
   9   1  18       13.56       10.66      1.09 o 
  10   1  18       54.80       58.28      1.94 o 
  11   1  18       27.53       32.23      1.66 o 
  12   1  18        1.43        3.22      1.81 o 
   0   2  18      205.75      226.90      3.85 o 
   1   2  18      443.00      454.71      4.02 o 
   2   2  18      957.07      952.38      6.39 o 
   3   2  18      204.04      210.91      2.29 o 
   4   2  18       92.56      102.63      1.80 o 
   5   2  18      136.83      124.84      1.87 o 
   6   2  18       35.39       36.23      1.19 o 
   7   2  18      137.86      125.18      2.34 o 
   8   2  18      194.16      198.75      2.50 o 
   9   2  18        2.26        4.30      1.10 o 
  10   2  18        0.77       -0.31      1.26 o 
  11   2  18        0.05       -0.38      1.83 o 
  12   2  18       30.22       30.70      2.80 o 
   1   3  18      178.03      166.86      2.56 o 
   2   3  18        3.29        3.96      1.01 o 
   3   3  18      100.77      105.17      1.85 o 
   4   3  18        0.06        1.97      0.91 o 
   5   3  18      550.78      584.60      4.67 o 
   6   3  18       34.06       36.85      1.52 o 
   7   3  18       50.38       48.68      1.55 o 
   8   3  18        0.04        0.87      1.16 o 
   9   3  18        6.80        7.62      1.33 o 
  10   3  18        4.58        7.79      1.62 o 
  11   3  18       19.54       18.23      2.50 o 
   0   4  18       10.55       11.99      1.77 o 
   1   4  18      241.36      236.20      3.38 o 
   2   4  18      536.56      532.39      5.16 o 
   3   4  18        2.45        1.23      1.10 o 
   4   4  18      268.51      260.60      4.62 o 
   5   4  18      510.77      466.03      4.37 o 
   6   4  18       37.41       30.56      1.55 o 
   7   4  18       48.51       41.97      2.22 o 
   8   4  18      114.33      113.86      2.55 o 
   9   4  18       12.08       13.22      2.25 o 
  10   4  18        0.01        0.01      2.40 o 
  11   4  18        1.42        1.28      2.50 o 
   1   5  18       26.82       22.25      1.69 o 
   2   5  18       77.92       79.88      3.80 o 
   3   5  18        1.03        0.22      1.38 o 
   4   5  18       26.08       20.68      1.47 o 
   5   5  18       39.26       40.47      1.97 o 
   6   5  18        0.04       -1.36      1.54 o 
   7   5  18       13.87       16.27      1.86 o 
   8   5  18        7.10        6.31      2.40 o 
   9   5  18        0.54        4.12      2.25 o 
   0   6  18       49.78       47.59      3.72 o 
   1   6  18       15.91        8.72      2.16 o 
   2   6  18       46.27       45.22      2.83 o 
   3   6  18        8.28        7.99      1.55 o 
   4   6  18       39.96       40.45      2.82 o 
   5   6  18        3.89        3.99      1.84 o 
   6   6  18       33.29       37.25      2.38 o 
   7   6  18       18.44       19.39      2.58 o 
   8   6  18        0.89       -0.63      5.91 o 
   1   7  18        1.96       -1.82      2.72 o 
   2   7  18        5.81       14.04      5.90 o 
   3   7  18       53.64       51.39      2.74 o 
   4   7  18       39.94       28.97      3.16 o 
   5   7  18       42.64       42.77      5.25 o 
   1   1  19      277.86      290.36      2.58 o 
   2   1  19        0.80        0.91      0.58 o 
   3   1  19      315.68      318.01      2.64 o 
   4   1  19       38.13       30.07      1.04 o 
   5   1  19      726.02      733.10      4.67 o 
   6   1  19       46.37       50.62      1.43 o 
   7   1  19        8.27        7.61      0.92 o 
   8   1  19        6.74        6.18      1.02 o 
   9   1  19       10.89       10.96      1.20 o 
  10   1  19       32.93       33.36      1.58 o 
  11   1  19        0.01       -0.13      1.65 o 
  12   1  19        0.53        3.33      2.39 o 
   0   2  19       39.95       48.99      2.33 o 
   1   2  19       62.75       62.84      1.82 o 
   2   2  19        3.45        2.32      0.76 o 
   3   2  19      117.37      123.76      1.94 o 
   4   2  19      427.63      452.01      3.84 o 
   5   2  19     1695.08     1710.08     10.48 o 
   6   2  19       45.84       48.90      1.77 o 
   7   2  19      167.07      159.98      2.84 o 
   8   2  19        7.79        9.68      1.10 o 
   9   2  19       63.10       59.90      2.31 o 
  10   2  19       18.86       17.84      1.56 o 
  11   2  19        5.84        9.60      2.02 o 
  12   2  19       19.43       16.59      2.51 o 
   1   3  19        4.76        3.46      1.11 o 
   2   3  19       68.59       78.97      2.14 o 
   3   3  19      320.19      318.08      3.40 o 
   4   3  19       16.03       29.14      1.27 o 
   5   3  19       12.24        7.64      1.09 o 
   6   3  19       33.54       38.67      1.58 o 
   7   3  19      209.67      185.16      2.51 o 
   8   3  19        0.07       -1.48      1.18 o 
   9   3  19        4.02        1.10      1.41 o 
  10   3  19        2.31        2.08      1.86 o 
  11   3  19        0.86       -3.52      2.35 o 
   0   4  19       89.74       74.62      3.36 o 
   1   4  19       29.67       28.50      1.76 o 
   2   4  19       39.67       33.04      1.71 o 
   3   4  19        4.66        2.48      1.34 o 
   4   4  19        0.61        0.67      1.23 o 
   5   4  19      196.65      174.26      3.20 o 
   6   4  19        1.51       -1.75      1.34 o 
   7   4  19        0.04        1.38      1.51 o 
   8   4  19        0.47        3.06      1.54 o 
   9   4  19        5.01        4.98      2.24 o 
  10   4  19        1.14        6.53      2.29 o 
   1   5  19        0.03       -1.78      1.69 o 
   2   5  19      132.10      128.91      3.82 o 
   3   5  19        9.07        5.65      1.91 o 
   4   5  19        0.39        1.75      1.49 o 
   5   5  19       51.30       58.82      2.52 o 
   6   5  19       20.75       21.99      1.91 o 
   7   5  19       49.91       57.93      3.50 o 
   8   5  19        1.10        1.85      2.17 o 
   9   5  19        7.02       15.29      3.11 o 
   0   6  19        0.26       -0.30      3.29 o 
   1   6  19        0.03       -2.54      2.65 o 
   2   6  19        0.36        0.95      2.20 o 
   3   6  19       18.31       16.54      2.42 o 
   4   6  19       43.36       41.11      2.12 o 
   5   6  19       17.67       22.64      2.39 o 
   6   6  19        2.00        1.35      2.72 o 
   7   6  19        1.76       -1.02      3.79 o 
   1   7  19        2.67        2.77      2.90 o 
   2   7  19       29.21       33.25      3.21 o 
   3   7  19        5.82        7.15      3.00 o 
   4   7  19       20.56       20.41      3.21 o 
   0   0  20      140.92      147.39      3.39 o 
   1   0  20       67.64       65.30      1.82 o 
   2   0  20      221.98      236.38      3.02 o 
   3   0  20      757.77      721.49      6.81 o 
   4   0  20     1759.27     1867.80     15.09 o 
   5   0  20      601.24      596.28      5.74 o 
   6   0  20      271.10      277.52      3.75 o 
   7   0  20      529.71      580.66      5.92 o 
   8   0  20        2.38        1.60      1.47 o 
   9   0  20       73.71       75.60      3.11 o 
  10   0  20        7.01        8.41      2.08 o 
  11   0  20       18.83       23.05      2.42 o 
  12   0  20       51.90       51.42      5.35 o 
   1   1  20        9.18       12.91      0.79 o 
   2   1  20       14.57       18.87      0.94 o 
   3   1  20        9.78        7.16      0.70 o 
   4   1  20       20.64       16.00      0.84 o 
   5   1  20       19.67       17.81      0.92 o 
   6   1  20       35.45       33.46      1.25 o 
   7   1  20      202.01      208.35      2.49 o 
   8   1  20       25.23       28.69      1.54 o 
   9   1  20       88.24      105.75      2.37 o 
  10   1  20        2.04        2.60      1.39 o 
  11   1  20        0.50        1.99      1.94 o 
   0   2  20        0.00       -1.54      1.32 o 
   1   2  20        2.37        3.25      1.00 o 
   2   2  20      147.22      143.05      2.42 o 
   3   2  20      834.43      859.27      5.77 o 
   4   2  20      166.31      181.17      2.54 o 
   5   2  20      844.90      856.66      6.13 o 
   6   2  20      441.39      455.18      3.60 o 
   7   2  20      139.32      129.64      2.80 o 
   8   2  20        0.49        0.15      1.11 o 
   9   2  20      108.21      115.87      3.16 o 
  10   2  20        0.23       -0.02      1.78 o 
  11   2  20        3.01       -2.05      2.11 o 
   1   3  20       50.32       48.88      1.87 o 
   2   3  20       24.79       26.24      1.48 o 
   3   3  20      201.05      172.81      2.88 o 
   4   3  20      153.46      129.77      3.09 o 
   5   3  20        3.14        4.26      1.19 o 
   6   3  20       18.86       13.70      1.48 o 
   7   3  20       57.27       51.91      2.57 o 
   8   3  20       19.42       17.95      1.45 o 
   9   3  20       31.22       34.22      2.05 o 
  10   3  20        0.15        2.44      1.95 o 
   0   4  20      178.17      167.04      4.72 o 
   1   4  20        8.90       12.50      1.56 o 
   2   4  20       78.52       58.82      2.40 o 
   3   4  20       79.25       80.53      2.94 o 
   4   4  20       69.76       60.79      2.82 o 
   5   4  20       25.54       18.52      1.57 o 
   6   4  20       12.08        9.43      1.62 o 
   7   4  20        0.34       -0.18      1.66 o 
   8   4  20       13.91       10.77      2.05 o 
   9   4  20       20.20       17.00      2.11 o 
   1   5  20       34.68       35.49      2.35 o 
   2   5  20        0.06       -2.88      1.92 o 
   3   5  20        0.20       -0.05      1.99 o 
   4   5  20        0.01       -1.36      2.10 o 
   5   5  20      135.79      151.02      3.74 o 
   6   5  20       24.52       25.25      2.23 o 
   7   5  20       54.62       54.05      2.95 o 
   8   5  20        5.57        3.93      2.52 o 
   0   6  20        0.03        3.50      3.69 o 
   1   6  20       58.74       55.21      3.50 o 
   2   6  20        1.42       -3.58      2.38 o 
   3   6  20        4.02        1.22      2.44 o 
   4   6  20        0.57        1.12      2.48 o 
   5   6  20        5.03       -0.10      2.90 o 
   6   6  20       10.17       15.36      2.98 o 
   1   7  20        8.67       14.90      4.23 o 
   2   7  20       41.59       46.84      3.53 o 
   1   1  21       75.90       68.17      1.55 o 
   2   1  21       44.91       41.48      1.49 o 
   3   1  21       63.22       60.51      1.69 o 
   4   1  21      112.60      120.71      1.86 o 
   5   1  21       21.64       17.95      1.00 o 
   6   1  21        0.41        0.63      0.91 o 
   7   1  21       60.81       71.72      1.93 o 
   8   1  21        7.19        8.62      1.18 o 
   9   1  21        1.14        1.01      1.32 o 
  10   1  21       29.00       30.63      1.85 o 
  11   1  21        6.46        5.65      2.21 o 
   0   2  21        0.13        2.84      1.59 o 
   1   2  21      179.69      189.73      3.02 o 
   2   2  21       18.60       15.10      1.27 o 
   3   2  21      352.20      380.19      3.71 o 
   4   2  21      165.40      136.70      2.40 o 
   5   2  21      242.39      257.89      3.03 o 
   6   2  21      396.93      374.10      5.06 o 
   7   2  21      229.83      229.30      2.85 o 
   8   2  21       41.11       35.52      1.59 o 
   9   2  21       16.76       13.11      1.60 o 
  10   2  21        2.81        2.29      1.98 o 
  11   2  21       29.53       30.67      2.49 o 
   1   3  21       55.43       49.35      2.05 o 
   2   3  21       58.17       58.90      2.48 o 
   3   3  21     1404.59     1315.75     10.18 o 
   4   3  21        1.14        4.88      1.27 o 
   5   3  21      213.12      213.66      3.16 o 
   6   3  21      251.77      255.98      3.53 o 
   7   3  21        5.81        4.22      1.50 o 
   8   3  21        0.04       -0.48      1.56 o 
   9   3  21        4.37        3.20      1.89 o 
  10   3  21        4.53       10.31      2.13 o 
   0   4  21        5.16        8.12      2.32 o 
   1   4  21      238.45      240.79      3.98 o 
   2   4  21       19.07       10.94      1.72 o 
   3   4  21        0.02        1.76      1.68 o 
   4   4  21       85.96       80.40      3.71 o 
   5   4  21       20.97       26.50      1.73 o 
   6   4  21      119.68      125.70      4.23 o 
   7   4  21        0.31       -2.66      1.78 o 
   8   4  21        6.19        7.52      2.15 o 
   9   4  21       29.16       39.47      2.85 o 
   1   5  21        0.07        0.15      2.08 o 
   2   5  21       20.90       20.14      2.47 o 
   3   5  21       27.93       29.82      2.63 o 
   4   5  21       76.03       83.26      3.87 o 
   5   5  21        1.92        1.15      1.85 o 
   6   5  21       93.84      101.62      4.02 o 
   7   5  21        0.10       -3.63      2.42 o 
   0   6  21        0.91       -0.01      4.71 o 
   1   6  21        1.88        3.68      2.67 o 
   2   6  21        9.39        1.90      3.08 o 
   3   6  21        1.51       -0.92      3.16 o 
   4   6  21        1.34        0.25      2.80 o 
   5   6  21        1.99        6.02      3.60 o 
   0   0  22       33.85       33.13      3.47 o 
   1   0  22        5.36        4.40      1.08 o 
   2   0  22       11.30       11.35      1.22 o 
   3   0  22       37.38       39.59      1.84 o 
   4   0  22      158.58      161.49      3.02 o 
   5   0  22      542.37      557.41      6.47 o 
   6   0  22      597.28      631.12      6.63 o 
   7   0  22      369.18      378.96      5.51 o 
   8   0  22        3.52        2.86      1.75 o 
   9   0  22       29.84       33.54      2.28 o 
  10   0  22        0.83       -1.47      2.55 o 
  11   0  22        2.48        0.80      4.20 o 
   1   1  22       53.43       48.31      1.50 o 
   2   1  22      137.39      130.53      2.07 o 
   3   1  22      757.38      754.74      5.63 o 
   4   1  22       71.19       76.97      1.60 o 
   5   1  22       20.82       19.64      1.04 o 
   6   1  22      262.56      264.32      2.85 o 
   7   1  22       27.53       25.07      1.66 o 
   8   1  22       68.80       60.75      2.07 o 
   9   1  22        1.38        0.14      1.56 o 
  10   1  22       34.45       32.66      2.20 o 
   0   2  22        7.51        4.44      1.80 o 
   1   2  22      236.95      251.24      3.52 o 
   2   2  22      345.46      303.78      3.70 o 
   3   2  22      103.56      118.98      3.51 o 
   4   2  22       33.31       38.69      1.61 o 
   5   2  22        2.03       -0.06      1.23 o 
   6   2  22      152.14      141.67      2.85 o 
   7   2  22       11.66       12.22      1.22 o 
   8   2  22      171.16      192.82      3.33 o 
   9   2  22        5.52        4.63      1.79 o 
  10   2  22        4.43        2.77      2.09 o 
   1   3  22       76.35       74.06      3.05 o 
   2   3  22       20.57       23.61      1.75 o 
   3   3  22       88.24      109.35      3.15 o 
   4   3  22      333.94      345.88      3.85 o 
   5   3  22        4.01        5.34      1.36 o 
   6   3  22        1.89        2.28      1.92 o 
   7   3  22       34.65       34.44      2.00 o 
   8   3  22        8.12        8.07      2.04 o 
   9   3  22        8.52        6.30      2.25 o 
   0   4  22        4.82        7.79      2.90 o 
   1   4  22       25.77       29.51      2.24 o 
   2   4  22       30.44       34.55      2.14 o 
   3   4  22       25.68       23.15      2.05 o 
   4   4  22        0.04        1.34      1.97 o 
   5   4  22      172.84      161.65      4.54 o 
   6   4  22        0.61        3.46      1.76 o 
   7   4  22       63.04       68.89      3.85 o 
   8   4  22       17.05       17.16      3.11 o 
   1   5  22        2.75        2.03      2.37 o 
   2   5  22       18.08       13.64      2.39 o 
   3   5  22       16.53       10.46      2.58 o 
   4   5  22        1.30        0.76      2.38 o 
   5   5  22        1.52        1.56      2.66 o 
   6   5  22        1.13        2.39      3.81 o 
   7   5  22       18.50       11.75      3.04 o 
   0   6  22       12.74        7.44      7.12 o 
   1   6  22        0.30        1.53      2.83 o 
   2   6  22        8.71        2.06      2.96 o 
   3   6  22        0.93       -0.56      4.13 o 
   4   6  22       62.51       64.57      3.91 o 
   1   1  23       22.71       28.39      1.20 o 
   2   1  23       76.18       65.72      2.03 o 
   3   1  23        3.46        3.08      1.04 o 
   4   1  23       31.36       29.36      1.55 o 
   5   1  23      604.43      639.81      5.00 o 
   6   1  23       47.13       54.66      2.58 o 
   7   1  23        3.03        5.51      1.22 o 
   8   1  23      137.26      149.58      3.06 o 
   9   1  23       28.23       21.01      1.82 o 
  10   1  23        0.29        1.81      2.17 o 
   0   2  23       35.24       33.71      2.96 o 
   1   2  23      550.19      525.23      5.59 o 
   2   2  23        2.42        2.33      1.44 o 
   3   2  23      453.04      447.64      4.26 o 
   4   2  23        3.93        5.73      1.20 o 
   5   2  23        0.16        1.83      1.33 o 
   6   2  23       18.71       23.93      1.59 o 
   7   2  23       13.96       11.18      1.70 o 
   8   2  23        4.17        6.98      1.59 o 
   9   2  23       30.93       31.70      2.32 o 
   1   3  23      170.40      161.87      3.57 o 
   2   3  23       63.72       50.87      2.41 o 
   3   3  23       64.33       62.87      2.64 o 
   4   3  23        0.00        1.50      1.69 o 
   5   3  23        1.40        1.00      1.51 o 
   6   3  23       45.04       56.51      2.39 o 
   7   3  23        9.57       16.88      1.94 o 
   8   3  23       97.40       86.32      4.67 o 
   9   3  23        0.20        0.61      2.44 o 
   0   4  23       50.70       51.55      3.92 o 
   1   4  23        5.88        4.78      2.51 o 
   2   4  23       45.53       52.19      3.07 o 
   3   4  23       27.71       36.85      3.35 o 
   4   4  23        2.23        2.76      2.15 o 
   5   4  23       28.54       23.94      1.94 o 
   6   4  23        2.10        1.42      2.25 o 
   7   4  23      143.39      157.73      4.66 o 
   1   5  23        8.69        7.77      2.58 o 
   2   5  23        1.40        1.72      3.69 o 
   3   5  23       11.25       10.19      2.53 o 
   4   5  23       34.80       31.30      2.81 o 
   5   5  23        1.53        5.40      2.83 o 
   6   5  23        1.23       -2.68      3.14 o 
   0   6  23       14.78       24.48      4.61 o 
   1   6  23        2.23        4.03      3.04 o 
   2   6  23       32.20       39.28      3.46 o 
   0   0  24        8.70       11.14      2.00 o 
   1   0  24       31.79       28.14      2.50 o 
   2   0  24        3.31        0.75      1.33 o 
   3   0  24      578.57      567.63      6.30 o 
   4   0  24       53.47       58.80      2.39 o 
   5   0  24       82.10       93.95      3.49 o 
   6   0  24       47.29       59.99      3.23 o 
   7   0  24      103.91       91.70      4.80 o 
   8   0  24      155.51      140.13      4.98 o 
   9   0  24       25.61       24.05      3.22 o 
   1   1  24       13.69       14.41      1.10 o 
   2   1  24       95.10       79.69      2.08 o 
   3   1  24       52.75       56.74      2.06 o 
   4   1  24       50.97       48.11      2.54 o 
   5   1  24       37.60       42.79      2.64 o 
   6   1  24      235.60      240.24      2.96 o 
   7   1  24       27.66       36.99      1.72 o 
   8   1  24        0.21       -1.42      1.60 o 
   9   1  24       78.95       95.65      3.69 o 
   0   2  24       36.05       35.71      2.85 o 
   1   2  24      192.48      176.86      3.73 o 
   2   2  24        5.68        8.04      1.62 o 
   3   2  24        0.33       -2.08      1.39 o 
   4   2  24      117.96      127.66      2.82 o 
   5   2  24       43.33       39.16      1.85 o 
   6   2  24        4.06        1.35      1.54 o 
   7   2  24       29.95       33.44      1.99 o 
   8   2  24       13.48        8.55      2.31 o 
   9   2  24        1.18        1.39      2.31 o 
   1   3  24        8.35       10.97      1.92 o 
   2   3  24        0.09       -1.41      1.75 o 
   3   3  24      113.46      112.77      3.43 o 
   4   3  24       43.32       37.33      2.25 o 
   5   3  24       29.16       34.00      1.93 o 
   6   3  24        0.16        1.30      1.93 o 
   7   3  24        7.72       10.98      2.10 o 
   8   3  24        2.26        2.58      2.39 o 
   0   4  24       55.39       59.20      6.78 o 
   1   4  24      180.98      183.61      5.07 o 
   2   4  24      222.38      255.37      5.66 o 
   3   4  24        5.67        7.84      2.48 o 
   4   4  24       39.02       40.34      2.93 o 
   5   4  24        0.02       -3.81      2.54 o 
   6   4  24       52.59       47.21      3.58 o 
   7   4  24       23.04       36.04      3.93 o 
   1   5  24        6.09        2.47      3.19 o 
   2   5  24       90.08       77.96      4.27 o 
   3   5  24       17.72       17.49      3.02 o 
   4   5  24       50.64       54.26      3.46 o 
   1   1  25       50.27       46.94      1.67 o 
   2   1  25       78.46       83.85      3.48 o 
   3   1  25       14.95       15.29      1.37 o 
   4   1  25      246.28      250.30      4.01 o 
   5   1  25        0.33        1.72      1.42 o 
   6   1  25        9.64        9.00      1.59 o 
   7   1  25        2.52       10.21      1.78 o 
   8   1  25       15.69        6.62      1.93 o 
   0   2  25      305.00      287.21      6.52 o 
   1   2  25       25.06       30.51      2.04 o 
   2   2  25        6.44        7.38      1.79 o 
   3   2  25        0.08       -1.63      1.78 o 
   4   2  25        8.76       12.36      1.56 o 
   5   2  25        8.97        7.37      1.62 o 
   6   2  25        3.39        5.47      1.75 o 
   7   2  25       39.01       37.76      2.21 o 
   8   2  25       94.02      107.47      4.24 o 
   1   3  25        0.05       -1.53      1.95 o 
   2   3  25        8.78       11.30      2.11 o 
   3   3  25        4.55        3.70      2.11 o 
   4   3  25      124.88      123.91      4.33 o 
   5   3  25        0.13        0.20      2.14 o 
   6   3  25       54.04       68.40      3.63 o 
   7   3  25        5.84        8.37      2.85 o 
   0   4  25      179.92      173.73      7.19 o 
   1   4  25       29.40       33.84      2.85 o 
   2   4  25      128.70      148.29      5.00 o 
   3   4  25        7.81        6.74      2.62 o 
   4   4  25        0.00        2.04      3.22 o 
   5   4  25       21.32       17.51      2.76 o 
   6   4  25       44.53       32.22      3.58 o 
   1   5  25       24.35       26.15      3.15 o 
   2   5  25        0.01       -2.13      3.20 o 
   3   5  25       50.96       49.58      5.57 o 
   0   0  26     1515.07     1496.24     18.79 o 
   1   0  26      368.93      373.01      4.86 o 
   2   0  26       99.49       99.59      3.53 o 
   3   0  26      245.78      286.68      4.90 o 
   4   0  26      101.96      117.42      3.30 o 
   5   0  26       26.14       33.25      2.86 o 
   6   0  26       18.95       15.54      2.39 o 
   7   0  26      111.94      100.16      6.28 o 
   8   0  26        0.13       -1.84      4.91 o 
   1   1  26       13.14       12.47      1.75 o 
   2   1  26        3.01        4.48      1.25 o 
   3   1  26      112.64       98.33      2.62 o 
   4   1  26        9.30       12.65      1.70 o 
   5   1  26       24.50       23.04      1.77 o 
   6   1  26       52.92       53.50      2.51 o 
   7   1  26        1.37        3.95      2.09 o 
   0   2  26        1.44        8.16      2.69 o 
   1   2  26      153.90      158.14      3.97 o 
   2   2  26        3.89       -1.44      1.89 o 
   3   2  26        1.96        3.04      1.97 o 
   4   2  26       37.21       35.93      2.07 o 
   5   2  26       71.09       74.42      3.00 o 
   6   2  26       17.12       16.52      2.03 o 
   7   2  26       29.21       30.34      2.54 o 
   1   3  26        1.46        2.24      2.15 o 
   2   3  26        1.49        2.05      2.65 o 
   3   3  26        3.67        7.48      2.36 o 
   4   3  26       75.33       82.14      4.00 o 
   5   3  26       39.73       41.47      3.15 o 
   6   3  26        5.93        1.22      2.83 o 
   0   4  26      184.57      200.95      7.92 o 
   1   4  26       37.94       55.77      3.68 o 
   2   4  26       64.17       67.35      3.80 o 
   3   4  26       11.29       12.95      2.91 o 
   4   4  26        2.03        0.31      3.45 o 
   1   1  27       80.42       75.29      4.04 o 
   2   1  27        8.42        6.84      1.43 o 
   3   1  27        0.09        1.16      1.46 o 
   4   1  27        1.33        2.71      1.67 o 
   5   1  27        0.48        0.07      1.77 o 
   6   1  27        0.02        0.49      1.97 o 
   0   2  27       51.00       52.47      3.91 o 
   1   2  27       17.02       19.56      2.19 o 
   2   2  27        2.22        1.68      2.05 o 
   3   2  27        0.46        3.96      2.13 o 
   4   2  27       35.26       29.92      2.39 o 
   5   2  27        5.68        5.96      2.56 o 
   6   2  27       11.49       16.05      2.81 o 
   1   3  27       12.90       12.93      2.38 o 
   2   3  27       20.62       19.37      2.63 o 
   3   3  27        5.69        6.70      2.56 o 
   4   3  27        0.05       -0.89      2.75 o 
   5   3  27       40.34       34.70      3.20 o 
   0   4  27        5.75        7.10      4.07 o 
   1   4  27        0.17        2.19      2.87 o 
   2   4  27       51.53       58.56      3.73 o 
   0   0  28        9.84       10.62      4.91 o 
   1   0  28       32.17       29.35      2.46 o 
   2   0  28        6.35        2.44      1.98 o 
   3   0  28        0.49        0.92      2.66 o 
   4   0  28       63.32       61.07      8.08 o 
   5   0  28      107.40      123.07      5.89 o 
   6   0  28        0.23        4.10      4.09 o 
   1   1  28        2.39        3.26      2.14 o 
   2   1  28       24.41       19.27      3.57 o 
   3   1  28       38.39       42.11      3.51 o 
   4   1  28        3.46        5.77      2.36 o 
   5   1  28       12.64       14.43      2.54 o 
   0   2  28      343.42      374.35      8.12 o 
   1   2  28        0.17        1.22      2.64 o 
   2   2  28       22.46       24.19      2.55 o 
   3   2  28        0.59       -1.74      2.41 o 
   4   2  28        0.35        6.20      2.62 o 
   1   3  28       22.26       30.83      2.90 o 
   2   3  28       11.25       17.07      2.93 o 
   3   3  28        1.04       -0.79      2.80 o 
   1   1  29       22.65       32.66      2.59 o 
   2   1  29       86.72       95.14      5.59 o 
   3   1  29        2.02        0.39      2.71 o 
   4   1  29        1.76        2.74      3.52 o 
   0   2  29       42.36       54.07      8.24 o 
   1   2  29       40.01       48.00      3.21 o 
   2   2  29       78.47       76.10      4.28 o 
   0   0  30       41.57       21.45      7.48 o 
   1   0  30        0.02        4.59      5.49 o 
                                                 
